# Supplementary material for: Tuberculosis Preceding Lung Cancer: A Contemporary Meta-Analysis Revealing a Critical Gap in Post-2020 Evidence
Source: Cancers (Basel). 2026 Mar 28;18(7):1097. doi: 10.3390/cancers18071097 (PMC13072224; doi:10.3390/cancers18071097)
Supplement: Supplementary file 1 [file cancers-18-01097-s001.zip › Supplementary material S1.xlsx]

## Sheet: Cohort-TB and lung neoplasms
COHORT STUDIES
40057343	Ivonescimab versus pembrolizumab for PD-L1-positive non-small cell lung cancer (HARMONi-2): a randomised, double-blind, phase 3 study in China	Xiong A, Wang L, Chen J, Wu L, Liu B, Yao J, Zhong H, Li J, Cheng Y, Sun Y, Ge H, Yao J, Shi Q, Zhou M, Chen B, Han Z, Wang J, Bu Q, Zhao Y, Chen J, Nie L, Li G, Li X, Yu X, Ji Y, Sun D, Ai X, Chu Q, Lin Y, Hao J, Huang D, Zhou C, Shan J, Yang H, Liu X, Wang J, Shang Y, Mei X, Yang J, Lu D, Hu M, Wang ZM, Li B, Xia M, Zhou C.	Lancet. 2025 Mar 8;405(10481):839-849. doi: 10.1016/S0140-6736(24)02722-3.	Xiong A	Lancet	2025	2025-03-08			10.1016/S0140-6736(24)02722-3
38227033	Perioperative Toripalimab Plus Chemotherapy for Patients With Resectable Non-Small Cell Lung Cancer: The Neotorch Randomized Clinical Trial	Lu S, Zhang W, Wu L, Wang W, Zhang P; Neotorch Investigators; Fang W, Xing W, Chen Q, Yang L, Mei J, Tan L, Sun X, Xu S, Hu X, Yu G, Yu D, Yang N, Chen Y, Shan J, Xing L, Tian H, Zhang X, Zhou M, Fang H, Wu G, Liu Y, Ye M, Cao L, Jiang J, Li X, Zhu L, Li S, Kang M, Zhong A, Chen K, Wu N, Sun Q, Ma H, Cai K, Wang C, Lin G, Zhu K, Zhang Y, Zhang X, Hu H, Zhang W, Chen J, Yang Z, Hang X, Hu J, Huang…	JAMA. 2024 Jan 16;331(3):201-211. doi: 10.1001/jama.2023.24735.	Lu S	JAMA	2024	2024-01-16	PMC10792477		10.1001/jama.2023.24735
31959349	Safety and patient-reported outcomes of atezolizumab, carboplatin, and etoposide in extensive-stage small-cell lung cancer (IMpower133): a randomized phase I/III trial	Mansfield AS, Każarnowicz A, Karaseva N, Sánchez A, De Boer R, Andric Z, Reck M, Atagi S, Lee JS, Garassino M, Liu SV, Horn L, Wen X, Quach C, Yu W, Kabbinavar F, Lam S, Morris S, Califano R.	Ann Oncol. 2020 Feb;31(2):310-317. doi: 10.1016/j.annonc.2019.10.021. Epub 2019 Dec 9.	Mansfield AS	Ann Oncol	2020	2020-01-22			10.1016/j.annonc.2019.10.021
36764316	Sotorasib versus docetaxel for previously treated non-small-cell lung cancer with KRAS(G12C) mutation: a randomised, open-label, phase 3 trial	de Langen AJ, Johnson ML, Mazieres J, Dingemans AC, Mountzios G, Pless M, Wolf J, Schuler M, Lena H, Skoulidis F, Yoneshima Y, Kim SW, Linardou H, Novello S, van der Wekken AJ, Chen Y, Peters S, Felip E, Solomon BJ, Ramalingam SS, Dooms C, Lindsay CR, Ferreira CG, Blais N, Obiozor CC, Wang Y, Mehta B, Varrieur T, Ngarmchamnanrith G, Stollenwerk B, Waterhouse D, Paz-Ares L; CodeBreaK 200 Investiga…	Lancet. 2023 Mar 4;401(10378):733-746. doi: 10.1016/S0140-6736(23)00221-0. Epub 2023 Feb 7.	de Langen AJ	Lancet	2023	2023-02-10			10.1016/S0140-6736(23)00221-0
33285097	Durvalumab, with or without tremelimumab, plus platinum-etoposide versus platinum-etoposide alone in first-line treatment of extensive-stage small-cell lung cancer (CASPIAN): updated results from a randomised, controlled, open-label, phase 3 trial	Goldman JW, Dvorkin M, Chen Y, Reinmuth N, Hotta K, Trukhin D, Statsenko G, Hochmair MJ, Özgüroğlu M, Ji JH, Garassino MC, Voitko O, Poltoratskiy A, Ponce S, Verderame F, Havel L, Bondarenko I, Każarnowicz A, Losonczy G, Conev NV, Armstrong J, Byrne N, Thiyagarajah P, Jiang H, Paz-Ares L; CASPIAN investigators.	Lancet Oncol. 2021 Jan;22(1):51-65. doi: 10.1016/S1470-2045(20)30539-8. Epub 2020 Dec 4.	Goldman JW	Lancet Oncol	2021	2020-12-07			10.1016/S1470-2045(20)30539-8
35908558	Sintilimab plus bevacizumab biosimilar IBI305 and chemotherapy for patients with EGFR-mutated non-squamous non-small-cell lung cancer who progressed on EGFR tyrosine-kinase inhibitor therapy (ORIENT-31): first interim results from a randomised, double-blind, multicentre, phase 3 trial	Lu S, Wu L, Jian H, Chen Y, Wang Q, Fang J, Wang Z, Hu Y, Sun M, Han L, Miao L, Ding C, Cui J, Li B, Pan Y, Li X, Ye F, Liu A, Wang K, Cang S, Zhou H, Sun X, Ferry D, Lin Y, Wang S, Zhang W, Zhang C.	Lancet Oncol. 2022 Sep;23(9):1167-1179. doi: 10.1016/S1470-2045(22)00382-5. Epub 2022 Jul 28.	Lu S	Lancet Oncol	2022	2022-07-31			10.1016/S1470-2045(22)00382-5
35662408	Furmonertinib (AST2818) versus gefitinib as first-line therapy for Chinese patients with locally advanced or metastatic EGFR mutation-positive non-small-cell lung cancer (FURLONG): a multicentre, double-blind, randomised phase 3 study	Shi Y, Chen G, Wang X, Liu Y, Wu L, Hao Y, Liu C, Zhu S, Zhang X, Li Y, Liu J, Cao L, Cheng Y, Zhao H, Zhang S, Zang A, Cui J, Feng J, Yang N, Liu F, Jiang Y, Gu C; FURLONG investigators.	Lancet Respir Med. 2022 Nov;10(11):1019-1028. doi: 10.1016/S2213-2600(22)00168-0. Epub 2022 Jun 2.	Shi Y	Lancet Respir Med	2022	2022-06-06			10.1016/S2213-2600(22)00168-0
37156249	Sintilimab plus chemotherapy for patients with EGFR-mutated non-squamous non-small-cell lung cancer with disease progression after EGFR tyrosine-kinase inhibitor therapy (ORIENT-31): second interim analysis from a double-blind, randomised, placebo-controlled, phase 3 trial	Lu S, Wu L, Jian H, Cheng Y, Wang Q, Fang J, Wang Z, Hu Y, Han L, Sun M, Miao L, Ding C, Cui J, Wang K, Li B, Li X, Ye F, Liu A, Pan Y, Cang S, Zhou H, Sun X, Shen Y, Wang S, Zhang W, He Y.	Lancet Respir Med. 2023 Jul;11(7):624-636. doi: 10.1016/S2213-2600(23)00135-2. Epub 2023 May 5.	Lu S	Lancet Respir Med	2023	2023-05-08			10.1016/S2213-2600(23)00135-2
41125109	Ivonescimab plus chemotherapy versus tislelizumab plus chemotherapy as first-line treatment for advanced squamous non-small-cell lung cancer (HARMONi-6): a randomised, double-blind, phase 3 trial	Chen Z, Yang F, Jiang Z, Sun L, Wu L, Han Z, Fan Y, Zhao Y, Li X, Xu H, Meng X, Liu Y, Zhang Z, Luo H, Ma X, Ma X, Shi Q, Zhang Z, Yang R, Wang P, Pan P, Ai X, Li J, Pu X, Wang Z, Fang J, He M, He Y, Guo S, Li J, Wang H, Zhang J, Chu Q, Liu X, Ying S, Wu H, Sun H, Ji Y, Zhou M, Cao C, Tang K, Li Z, Li D, Zhang Z, Li J, Zhou J, Yang H, Du Y, Yang H, Shi J, Chen H, Li W, Lu D, Hu M, Maxwell Wang Z,…	Lancet. 2025 Nov 1;406(10515):2078-2088. doi: 10.1016/S0140-6736(25)01848-3. Epub 2025 Oct 19.	Chen Z	Lancet	2025	2025-10-22			10.1016/S0140-6736(25)01848-3
38518147	Integrated Nursing and Psychological Intervention for Tuberculosis Complicated by Lung Cancer: Clinical Efficacy	Yuan W, Chai L, Wang J, Liu C, Jiang Z, Deng M, Wang H.	Altern Ther Health Med. 2024 Dec;30(12):274-279.	Yuan W	Altern Ther Health Med	2024	2024-03-22
36336841	Sintilimab versus docetaxel as second-line treatment in advanced or metastatic squamous non-small-cell lung cancer: an open-label, randomized controlled phase 3 trial (ORIENT-3)	Shi Y, Wu L, Yu X, Xing P, Wang Y, Zhou J, Wang A, Shi J, Hu Y, Wang Z, An G, Fang Y, Sun S, Zhou C, Wang C, Ye F, Li X, Wang J, Wang M, Liu Y, Zhao Y, Yuan Y, Feng J, Chen Z, Shi J, Sun T, Wu G, Shu Y, Guo Q, Zhang Y, Song Y, Zhang S, Chen Y, Li W, Niu H, Hu W, Wang L, Huang J, Zhang Y, Cheng Y, Wu Z, Peng B, Sun J, Mancao C, Wang Y, Sun L.	Cancer Commun (Lond). 2022 Dec;42(12):1314-1330. doi: 10.1002/cac2.12385. Epub 2022 Nov 6.	Shi Y	Cancer Commun (Lond)	2022	2022-11-07	PMC9759762		10.1002/cac2.12385
35939114	Radiomics based on enhanced CT for differentiating between pulmonary tuberculosis and pulmonary adenocarcinoma presenting as solid nodules or masses	Zhao W, Xiong Z, Jiang Y, Wang K, Zhao M, Lu X, Liu A, Qin D, Li Z.	J Cancer Res Clin Oncol. 2023 Jul;149(7):3395-3408. doi: 10.1007/s00432-022-04256-y. Epub 2022 Aug 8.	Zhao W	J Cancer Res Clin Oncol	2023	2022-08-08	PMC11797138		10.1007/s00432-022-04256-y
32060099	Routine-Dose and High-Dose Icotinib in Patients with Advanced Non-Small Cell Lung Cancer Harboring EGFR Exon 21-L858R Mutation: the Randomized, Phase II, INCREASE Trial	Li X, Zhang L, Jiang D, Wang Y, Zang A, Ding C, Zhao M, Su W, Zhang Y, Zhong D, Wu J, Zhang C, An G, Hu X, Cheng G, Wang H, Li Y, He X, Liu J, Liang L, Ding L, Mao L, Zhang S.	Clin Cancer Res. 2020 Jul 1;26(13):3162-3171. doi: 10.1158/1078-0432.CCR-19-3064. Epub 2020 Feb 14.	Li X	Clin Cancer Res	2020	2020-02-16			10.1158/1078-0432.CCR-19-3064
34284344	Autologous dendritic cell-based immunotherapy (DCVAC/LuCa) and carboplatin/paclitaxel in advanced non-small cell lung cancer: A randomized, open-label, phase I/II trial	Zemanova M, Cernovska M, Havel L, Bartek T, Lukesova S, Jakesova J, Vanasek J, Reiterer P, Kultan J, Andrasina I, Siskova L, Koubkova L, Skrickova J, Salajka F, Pesek M, Klepetko P, Beniak J, Fricke H, Kadlecova P, Korolkiewicz RP, Hraska M, Bartunkova J, Spisek R.	Cancer Treat Res Commun. 2021;28:100427. doi: 10.1016/j.ctarc.2021.100427. Epub 2021 Jun 26.	Zemanova M	Cancer Treat Res Commun	2021	2021-07-20			10.1016/j.ctarc.2021.100427
31628085	Efficacy, safety, and biomarker analysis of ensartinib in crizotinib-resistant, ALK-positive non-small-cell lung cancer: a multicentre, phase 2 trial	Yang Y, Zhou J, Zhou J, Feng J, Zhuang W, Chen J, Zhao J, Zhong W, Zhao Y, Zhang Y, Song Y, Hu Y, Yu Z, Gong Y, Chen Y, Ye F, Zhang S, Cao L, Fan Y, Wu G, Guo Y, Zhou C, Ma K, Fang J, Feng W, Liu Y, Zheng Z, Li G, Wu N, Song W, Liu X, Zhao S, Ding L, Mao L, Selvaggi G, Yuan X, Fu Y, Wang T, Xiao S, Zhang L.	Lancet Respir Med. 2020 Jan;8(1):45-53. doi: 10.1016/S2213-2600(19)30252-8. Epub 2019 Oct 15.	Yang Y	Lancet Respir Med	2020	2019-10-20			10.1016/S2213-2600(19)30252-8
40963202	Single high-dose vitamin D supplementation impacts ultramarathon-induced changes in serum levels of bone turnover markers: a double-blind randomized controlled trial	Stankiewicz B, Kochanowicz A, Brzezińska P, Niespodziński B, Reczkowicz J, Waldziński T, Kowalik T, Piskorska E, Wędrowska E, Antosiewicz J, Mieszkowski J.	J Int Soc Sports Nutr. 2025 Dec;22(1):2561661. doi: 10.1080/15502783.2025.2561661. Epub 2025 Sep 17.	Stankiewicz B	J Int Soc Sports Nutr	2025	2025-09-18	PMC12447467		10.1080/15502783.2025.2561661
37609677	A randomized phase III study of docetaxel alone versus docetaxel plus S-1 in patients with previously treated non-small cell lung cancer: JMTO LC09-01	Atagi S, Daimon T, Okishio K, Komuta K, Okano Y, Minato K, Kim YH, Usui R, Tabata C, Tamura A, Kawahara M.	Thorac Cancer. 2023 Oct;14(29):2941-2949. doi: 10.1111/1759-7714.15080. Epub 2023 Aug 23.	Atagi S	Thorac Cancer	2023	2023-08-23	PMC10569902		10.1111/1759-7714.15080
39482146	Randomized Phase II Trial of Amrubicin Plus Irinotecan Versus Cisplatin Plus Irinotecan in Chemo-naïve Patients With Extensive-Disease Small-Cell Lung Cancer: Results of the Japan Multinational Trial Organization (JMTO) LC 08-01	Yoshioka H, Ishida T, Atagi S, Tamiya A, Nishimura T, Iwamoto Y, Kanehara M, Kim YH, Korogi Y, Tomii K, Katakami N, Komuta K, Nishikawa M, Gemma A, Yamaki K, Kawahara M, Miyakoshi C, Mio T.	Clin Lung Cancer. 2025 Jan;26(1):1-8. doi: 10.1016/j.cllc.2024.09.004. Epub 2024 Oct 1.	Yoshioka H	Clin Lung Cancer	2025	2024-10-31			10.1016/j.cllc.2024.09.004
36944978	Radiomics nomogram for preoperative differentiation of pulmonary mucinous adenocarcinoma from tuberculoma in solitary pulmonary solid nodules	Zhang J, Hao L, Qi M, Xu Q, Zhang N, Feng H, Shi G.	BMC Cancer. 2023 Mar 21;23(1):261. doi: 10.1186/s12885-023-10734-4.	Zhang J	BMC Cancer	2023	2023-03-22	PMC10029225		10.1186/s12885-023-10734-4
35932953	Central Nervous System Efficacy of Furmonertinib (AST2818) Versus Gefitinib as First-Line Treatment for EGFR-Mutated NSCLC: Results From the FURLONG Study	Shi Y, Chen G, Wang X, Liu Y, Wu L, Hao Y, Liu C, Zhu S, Zhang X, Li Y, Liu J, Cao L, Cheng Y, Zhao H, Zhang S, Zang A, Cui J, Feng J, Yang N, Liu F, Jiang Y, Gu C.	J Thorac Oncol. 2022 Nov;17(11):1297-1305. doi: 10.1016/j.jtho.2022.07.1143. Epub 2022 Aug 3.	Shi Y	J Thorac Oncol	2022	2022-08-06			10.1016/j.jtho.2022.07.1143
36931576	Efficacy of oral amantadine among patients hospitalised with COVID-19: A randomised, double-blind, placebo-controlled, multicentre study	Barczyk A, Czajkowska-Malinowska M, Farnik M, Barczyk M, Boda Ł, Cofta S, Duława J, Dyrbuś M, Harat R, Huk M, Kotecka S, Nahorecki A, Nasiłowski J, Naumnik W, Przybylski G, Słaboń-Willand M, Skoczyński S, Wita K, Zioło G, Kuna P.	Respir Med. 2023 Jun;212:107198. doi: 10.1016/j.rmed.2023.107198. Epub 2023 Mar 15.	Barczyk A	Respir Med	2023	2023-03-17	PMC10015090		10.1016/j.rmed.2023.107198
36653090	PCSK9 Inhibition During the Inflammatory Stage of SARS-CoV-2 Infection	Navarese EP, Podhajski P, Gurbel PA, Grzelakowska K, Ruscio E, Tantry U, Magielski P, Kubica A, Niezgoda P, Adamski P, Junik R, Przybylski G, Pilaczyńska-Cemel M, Rupji M, Specchia G, Pinkas J, Gajda R, Gorog DA, Andreotti F, Kubica J.	J Am Coll Cardiol. 2023 Jan 24;81(3):224-234. doi: 10.1016/j.jacc.2022.10.030.	Navarese EP	J Am Coll Cardiol	2023	2023-01-18	PMC9842071		10.1016/j.jacc.2022.10.030
36071409	Comparing efficacy and safety of P013, a proposed pertuzumab biosimilar, with the reference product in HER2-positive breast cancer patients: a randomized, phase III, equivalency clinical trial	Allahyari A, Ehsanpour A, Najafi B, Ansarinejad N, Mehrzad V, Kalantari B, Raafat J, Ghadiany M, Shahi F, Gharib B, Moazed V, Khosravi A, Mirpour MH, Salari S, Mortazavizadeh S, Nekoyi A, Khani M, Sadeghi A, Gharib S, Bary A, Mirzania M, Haghighat S, Razavi SM, Emami SAH, Hosseinzadeh M, Mirbolouk M, Sadighi S, Shahrasbi A, Esfahani A, Gity M, Anjidani N, Kafi H, Najafi S.	BMC Cancer. 2022 Sep 7;22(1):960. doi: 10.1186/s12885-022-09895-5.	Allahyari A	BMC Cancer	2022	2022-09-07	PMC9450379		10.1186/s12885-022-09895-5

## Sheet: Cohort-TB and lung cancer
COHORT STUDIES
40057343	Ivonescimab versus pembrolizumab for PD-L1-positive non-small cell lung cancer (HARMONi-2): a randomised, double-blind, phase 3 study in China	Xiong A, Wang L, Chen J, Wu L, Liu B, Yao J, Zhong H, Li J, Cheng Y, Sun Y, Ge H, Yao J, Shi Q, Zhou M, Chen B, Han Z, Wang J, Bu Q, Zhao Y, Chen J, Nie L, Li G, Li X, Yu X, Ji Y, Sun D, Ai X, Chu Q, Lin Y, Hao J, Huang D, Zhou C, Shan J, Yang H, Liu X, Wang J, Shang Y, Mei X, Yang J, Lu D, Hu M, Wang ZM, Li B, Xia M, Zhou C.	Lancet. 2025 Mar 8;405(10481):839-849. doi: 10.1016/S0140-6736(24)02722-3.	Xiong A	Lancet	2025	2025-03-08			10.1016/S0140-6736(24)02722-3
36764316	Sotorasib versus docetaxel for previously treated non-small-cell lung cancer with KRAS(G12C) mutation: a randomised, open-label, phase 3 trial	de Langen AJ, Johnson ML, Mazieres J, Dingemans AC, Mountzios G, Pless M, Wolf J, Schuler M, Lena H, Skoulidis F, Yoneshima Y, Kim SW, Linardou H, Novello S, van der Wekken AJ, Chen Y, Peters S, Felip E, Solomon BJ, Ramalingam SS, Dooms C, Lindsay CR, Ferreira CG, Blais N, Obiozor CC, Wang Y, Mehta B, Varrieur T, Ngarmchamnanrith G, Stollenwerk B, Waterhouse D, Paz-Ares L; CodeBreaK 200 Investiga…	Lancet. 2023 Mar 4;401(10378):733-746. doi: 10.1016/S0140-6736(23)00221-0. Epub 2023 Feb 7.	de Langen AJ	Lancet	2023	2023-02-10			10.1016/S0140-6736(23)00221-0
38227033	Perioperative Toripalimab Plus Chemotherapy for Patients With Resectable Non-Small Cell Lung Cancer: The Neotorch Randomized Clinical Trial	Lu S, Zhang W, Wu L, Wang W, Zhang P; Neotorch Investigators; Fang W, Xing W, Chen Q, Yang L, Mei J, Tan L, Sun X, Xu S, Hu X, Yu G, Yu D, Yang N, Chen Y, Shan J, Xing L, Tian H, Zhang X, Zhou M, Fang H, Wu G, Liu Y, Ye M, Cao L, Jiang J, Li X, Zhu L, Li S, Kang M, Zhong A, Chen K, Wu N, Sun Q, Ma H, Cai K, Wang C, Lin G, Zhu K, Zhang Y, Zhang X, Hu H, Zhang W, Chen J, Yang Z, Hang X, Hu J, Huang…	JAMA. 2024 Jan 16;331(3):201-211. doi: 10.1001/jama.2023.24735.	Lu S	JAMA	2024	2024-01-16	PMC10792477		10.1001/jama.2023.24735
33285097	Durvalumab, with or without tremelimumab, plus platinum-etoposide versus platinum-etoposide alone in first-line treatment of extensive-stage small-cell lung cancer (CASPIAN): updated results from a randomised, controlled, open-label, phase 3 trial	Goldman JW, Dvorkin M, Chen Y, Reinmuth N, Hotta K, Trukhin D, Statsenko G, Hochmair MJ, Özgüroğlu M, Ji JH, Garassino MC, Voitko O, Poltoratskiy A, Ponce S, Verderame F, Havel L, Bondarenko I, Każarnowicz A, Losonczy G, Conev NV, Armstrong J, Byrne N, Thiyagarajah P, Jiang H, Paz-Ares L; CASPIAN investigators.	Lancet Oncol. 2021 Jan;22(1):51-65. doi: 10.1016/S1470-2045(20)30539-8. Epub 2020 Dec 4.	Goldman JW	Lancet Oncol	2021	2020-12-07			10.1016/S1470-2045(20)30539-8
35662408	Furmonertinib (AST2818) versus gefitinib as first-line therapy for Chinese patients with locally advanced or metastatic EGFR mutation-positive non-small-cell lung cancer (FURLONG): a multicentre, double-blind, randomised phase 3 study	Shi Y, Chen G, Wang X, Liu Y, Wu L, Hao Y, Liu C, Zhu S, Zhang X, Li Y, Liu J, Cao L, Cheng Y, Zhao H, Zhang S, Zang A, Cui J, Feng J, Yang N, Liu F, Jiang Y, Gu C; FURLONG investigators.	Lancet Respir Med. 2022 Nov;10(11):1019-1028. doi: 10.1016/S2213-2600(22)00168-0. Epub 2022 Jun 2.	Shi Y	Lancet Respir Med	2022	2022-06-06			10.1016/S2213-2600(22)00168-0
37156249	Sintilimab plus chemotherapy for patients with EGFR-mutated non-squamous non-small-cell lung cancer with disease progression after EGFR tyrosine-kinase inhibitor therapy (ORIENT-31): second interim analysis from a double-blind, randomised, placebo-controlled, phase 3 trial	Lu S, Wu L, Jian H, Cheng Y, Wang Q, Fang J, Wang Z, Hu Y, Han L, Sun M, Miao L, Ding C, Cui J, Wang K, Li B, Li X, Ye F, Liu A, Pan Y, Cang S, Zhou H, Sun X, Shen Y, Wang S, Zhang W, He Y.	Lancet Respir Med. 2023 Jul;11(7):624-636. doi: 10.1016/S2213-2600(23)00135-2. Epub 2023 May 5.	Lu S	Lancet Respir Med	2023	2023-05-08			10.1016/S2213-2600(23)00135-2
31959349	Safety and patient-reported outcomes of atezolizumab, carboplatin, and etoposide in extensive-stage small-cell lung cancer (IMpower133): a randomized phase I/III trial	Mansfield AS, Każarnowicz A, Karaseva N, Sánchez A, De Boer R, Andric Z, Reck M, Atagi S, Lee JS, Garassino M, Liu SV, Horn L, Wen X, Quach C, Yu W, Kabbinavar F, Lam S, Morris S, Califano R.	Ann Oncol. 2020 Feb;31(2):310-317. doi: 10.1016/j.annonc.2019.10.021. Epub 2019 Dec 9.	Mansfield AS	Ann Oncol	2020	2020-01-22			10.1016/j.annonc.2019.10.021
39879593	Oral Regimens for Rifampin-Resistant, Fluoroquinolone-Susceptible Tuberculosis	Guglielmetti L, Khan U, Velásquez GE, Gouillou M, Abubakirov A, Baudin E, Berikova E, Berry C, Bonnet M, Cellamare M, Chavan V, Cox V, Dakenova Z, de Jong BC, Ferlazzo G, Karabayev A, Kirakosyan O, Kiria N, Kunda M, Lachenal N, Lecca L, McIlleron H, Motta I, Toscano SM, Mushtaque H, Nahid P, Oyewusi L, Panda S, Patil S, Phillips PPJ, Ruiz J, Salahuddin N, Garavito ES, Seung KJ, Ticona E, Trippa L…	N Engl J Med. 2025 Jan 30;392(5):468-482. doi: 10.1056/NEJMoa2400327.	Guglielmetti L	N Engl J Med	2025	2025-01-29	PMC7617355	EMS202805	10.1056/NEJMoa2400327
35908558	Sintilimab plus bevacizumab biosimilar IBI305 and chemotherapy for patients with EGFR-mutated non-squamous non-small-cell lung cancer who progressed on EGFR tyrosine-kinase inhibitor therapy (ORIENT-31): first interim results from a randomised, double-blind, multicentre, phase 3 trial	Lu S, Wu L, Jian H, Chen Y, Wang Q, Fang J, Wang Z, Hu Y, Sun M, Han L, Miao L, Ding C, Cui J, Li B, Pan Y, Li X, Ye F, Liu A, Wang K, Cang S, Zhou H, Sun X, Ferry D, Lin Y, Wang S, Zhang W, Zhang C.	Lancet Oncol. 2022 Sep;23(9):1167-1179. doi: 10.1016/S1470-2045(22)00382-5. Epub 2022 Jul 28.	Lu S	Lancet Oncol	2022	2022-07-31			10.1016/S1470-2045(22)00382-5
41125109	Ivonescimab plus chemotherapy versus tislelizumab plus chemotherapy as first-line treatment for advanced squamous non-small-cell lung cancer (HARMONi-6): a randomised, double-blind, phase 3 trial	Chen Z, Yang F, Jiang Z, Sun L, Wu L, Han Z, Fan Y, Zhao Y, Li X, Xu H, Meng X, Liu Y, Zhang Z, Luo H, Ma X, Ma X, Shi Q, Zhang Z, Yang R, Wang P, Pan P, Ai X, Li J, Pu X, Wang Z, Fang J, He M, He Y, Guo S, Li J, Wang H, Zhang J, Chu Q, Liu X, Ying S, Wu H, Sun H, Ji Y, Zhou M, Cao C, Tang K, Li Z, Li D, Zhang Z, Li J, Zhou J, Yang H, Du Y, Yang H, Shi J, Chen H, Li W, Lu D, Hu M, Maxwell Wang Z,…	Lancet. 2025 Nov 1;406(10515):2078-2088. doi: 10.1016/S0140-6736(25)01848-3. Epub 2025 Oct 19.	Chen Z	Lancet	2025	2025-10-22			10.1016/S0140-6736(25)01848-3
38518147	Integrated Nursing and Psychological Intervention for Tuberculosis Complicated by Lung Cancer: Clinical Efficacy	Yuan W, Chai L, Wang J, Liu C, Jiang Z, Deng M, Wang H.	Altern Ther Health Med. 2024 Dec;30(12):274-279.	Yuan W	Altern Ther Health Med	2024	2024-03-22
40374400	Multimodal prehabilitation before lung resection surgery: a multicentre randomised controlled trial	Brat K, Sova M, Homolka P, Plutinsky M, Genzor S, Pokorna A, Dosbaba F, Imrichova B, Chovanec Z, Mitas L, Mikulaskova M, Svoboda M, Olson L, Cundrle I; study group.	Br J Anaesth. 2025 Jul;135(1):188-196. doi: 10.1016/j.bja.2025.03.018. Epub 2025 May 14.	Brat K	Br J Anaesth	2025	2025-05-15	PMC12597589		10.1016/j.bja.2025.03.018
36336841	Sintilimab versus docetaxel as second-line treatment in advanced or metastatic squamous non-small-cell lung cancer: an open-label, randomized controlled phase 3 trial (ORIENT-3)	Shi Y, Wu L, Yu X, Xing P, Wang Y, Zhou J, Wang A, Shi J, Hu Y, Wang Z, An G, Fang Y, Sun S, Zhou C, Wang C, Ye F, Li X, Wang J, Wang M, Liu Y, Zhao Y, Yuan Y, Feng J, Chen Z, Shi J, Sun T, Wu G, Shu Y, Guo Q, Zhang Y, Song Y, Zhang S, Chen Y, Li W, Niu H, Hu W, Wang L, Huang J, Zhang Y, Cheng Y, Wu Z, Peng B, Sun J, Mancao C, Wang Y, Sun L.	Cancer Commun (Lond). 2022 Dec;42(12):1314-1330. doi: 10.1002/cac2.12385. Epub 2022 Nov 6.	Shi Y	Cancer Commun (Lond)	2022	2022-11-07	PMC9759762		10.1002/cac2.12385
34617068	Radiological and functional evidence of the bronchial spread of tuberculosis: an observational analysis	Chen RY, Yu X, Smith B, Liu X, Gao J, Diacon AH, Dawson R, Tameris M, Zhu H, Qu Y, Zhang R, Pan S, Jin X, Goldfeder LC, Cai Y, Arora K, Wang J, Vincent J, Malherbe ST, Thienemann F, Wilkinson RJ, Walzl G, Barry CE 3rd.	Lancet Microbe. 2021 Oct;2(10):e518-e526. doi: 10.1016/S2666-5247(21)00058-6.	Chen RY	Lancet Microbe	2021	2021-10-07	PMC8478663		10.1016/S2666-5247(21)00058-6
32060099	Routine-Dose and High-Dose Icotinib in Patients with Advanced Non-Small Cell Lung Cancer Harboring EGFR Exon 21-L858R Mutation: the Randomized, Phase II, INCREASE Trial	Li X, Zhang L, Jiang D, Wang Y, Zang A, Ding C, Zhao M, Su W, Zhang Y, Zhong D, Wu J, Zhang C, An G, Hu X, Cheng G, Wang H, Li Y, He X, Liu J, Liang L, Ding L, Mao L, Zhang S.	Clin Cancer Res. 2020 Jul 1;26(13):3162-3171. doi: 10.1158/1078-0432.CCR-19-3064. Epub 2020 Feb 14.	Li X	Clin Cancer Res	2020	2020-02-16			10.1158/1078-0432.CCR-19-3064
34284344	Autologous dendritic cell-based immunotherapy (DCVAC/LuCa) and carboplatin/paclitaxel in advanced non-small cell lung cancer: A randomized, open-label, phase I/II trial	Zemanova M, Cernovska M, Havel L, Bartek T, Lukesova S, Jakesova J, Vanasek J, Reiterer P, Kultan J, Andrasina I, Siskova L, Koubkova L, Skrickova J, Salajka F, Pesek M, Klepetko P, Beniak J, Fricke H, Kadlecova P, Korolkiewicz RP, Hraska M, Bartunkova J, Spisek R.	Cancer Treat Res Commun. 2021;28:100427. doi: 10.1016/j.ctarc.2021.100427. Epub 2021 Jun 26.	Zemanova M	Cancer Treat Res Commun	2021	2021-07-20			10.1016/j.ctarc.2021.100427
31628085	Efficacy, safety, and biomarker analysis of ensartinib in crizotinib-resistant, ALK-positive non-small-cell lung cancer: a multicentre, phase 2 trial	Yang Y, Zhou J, Zhou J, Feng J, Zhuang W, Chen J, Zhao J, Zhong W, Zhao Y, Zhang Y, Song Y, Hu Y, Yu Z, Gong Y, Chen Y, Ye F, Zhang S, Cao L, Fan Y, Wu G, Guo Y, Zhou C, Ma K, Fang J, Feng W, Liu Y, Zheng Z, Li G, Wu N, Song W, Liu X, Zhao S, Ding L, Mao L, Selvaggi G, Yuan X, Fu Y, Wang T, Xiao S, Zhang L.	Lancet Respir Med. 2020 Jan;8(1):45-53. doi: 10.1016/S2213-2600(19)30252-8. Epub 2019 Oct 15.	Yang Y	Lancet Respir Med	2020	2019-10-20			10.1016/S2213-2600(19)30252-8
40614747	Safety and immunogenicity of investigational tuberculosis vaccine M72/AS01(E-4) in people living with HIV in South Africa: an observer-blinded, randomised, controlled, phase 2 trial	Dagnew AF, Han LL, Naidoo K, Fairlie L, Innes JC, Middelkoop K, Tameris M, Wilkinson RJ, Ananworanich J, Bower D, Schlehuber L, Frahm N, Cinar A, Dunne M, Schmidt AC.	Lancet HIV. 2025 Aug;12(8):e546-e555. doi: 10.1016/S2352-3018(25)00124-9. Epub 2025 Jul 1.	Dagnew AF	Lancet HIV	2025	2025-07-04	PMC12310912		10.1016/S2352-3018(25)00124-9
37609677	A randomized phase III study of docetaxel alone versus docetaxel plus S-1 in patients with previously treated non-small cell lung cancer: JMTO LC09-01	Atagi S, Daimon T, Okishio K, Komuta K, Okano Y, Minato K, Kim YH, Usui R, Tabata C, Tamura A, Kawahara M.	Thorac Cancer. 2023 Oct;14(29):2941-2949. doi: 10.1111/1759-7714.15080. Epub 2023 Aug 23.	Atagi S	Thorac Cancer	2023	2023-08-23	PMC10569902		10.1111/1759-7714.15080
39482146	Randomized Phase II Trial of Amrubicin Plus Irinotecan Versus Cisplatin Plus Irinotecan in Chemo-naïve Patients With Extensive-Disease Small-Cell Lung Cancer: Results of the Japan Multinational Trial Organization (JMTO) LC 08-01	Yoshioka H, Ishida T, Atagi S, Tamiya A, Nishimura T, Iwamoto Y, Kanehara M, Kim YH, Korogi Y, Tomii K, Katakami N, Komuta K, Nishikawa M, Gemma A, Yamaki K, Kawahara M, Miyakoshi C, Mio T.	Clin Lung Cancer. 2025 Jan;26(1):1-8. doi: 10.1016/j.cllc.2024.09.004. Epub 2024 Oct 1.	Yoshioka H	Clin Lung Cancer	2025	2024-10-31			10.1016/j.cllc.2024.09.004
38320155	Four-Month High-Dose Rifampicin Regimens for Pulmonary Tuberculosis	Jindani A, Atwine D, Grint D, Bah B, Adams J, Ticona ER, Shrestha B, Agizew T, Hamid S, Jamil B, Byamukama A, Kananura K, Mugisha Taremwa I, Bonnet M, Camara LM, Bah-Sow OY, Bah KS, Bah NM, Sow M, Ticona Huaroto CE, Mugruza Pineda R, Tandukar B, Raya BB, Shrestha N, Mathoma A, Mathebula-Modongo UP, Basotli J, Irfan M, Begum D, Muzammil A, Ahmed I, Hasan R, Burgos MV, Sultan F, Hassan M, Masood I,…	NEJM Evid. 2023 Sep;2(9):EVIDoa2300054. doi: 10.1056/EVIDoa2300054. Epub 2023 Aug 22.	Jindani A	NEJM Evid	2023	2024-02-06			10.1056/EVIDoa2300054
35939114	Radiomics based on enhanced CT for differentiating between pulmonary tuberculosis and pulmonary adenocarcinoma presenting as solid nodules or masses	Zhao W, Xiong Z, Jiang Y, Wang K, Zhao M, Lu X, Liu A, Qin D, Li Z.	J Cancer Res Clin Oncol. 2023 Jul;149(7):3395-3408. doi: 10.1007/s00432-022-04256-y. Epub 2022 Aug 8.	Zhao W	J Cancer Res Clin Oncol	2023	2022-08-08	PMC11797138		10.1007/s00432-022-04256-y
37196430	Prospective Randomized Trial of Docetaxel Versus Best Supportive Care in Patients With Non-Small-Cell Lung Cancer Previously Treated With Platinum-Based Chemotherapy	Shepherd FA, Dancey J, Ramlau R, Mattson K, Gralla R, O'Rourke M, Levitan N, Gressot L, Vincent M, Burkes R, Coughlin S, Kim Y, Berille J.	J Clin Oncol. 2023 May 20;41(15):2673-2681. doi: 10.1200/JCO.22.02545.	Shepherd FA	J Clin Oncol	2023	2023-05-17			10.1200/JCO.22.02545
36071409	Comparing efficacy and safety of P013, a proposed pertuzumab biosimilar, with the reference product in HER2-positive breast cancer patients: a randomized, phase III, equivalency clinical trial	Allahyari A, Ehsanpour A, Najafi B, Ansarinejad N, Mehrzad V, Kalantari B, Raafat J, Ghadiany M, Shahi F, Gharib B, Moazed V, Khosravi A, Mirpour MH, Salari S, Mortazavizadeh S, Nekoyi A, Khani M, Sadeghi A, Gharib S, Bary A, Mirzania M, Haghighat S, Razavi SM, Emami SAH, Hosseinzadeh M, Mirbolouk M, Sadighi S, Shahrasbi A, Esfahani A, Gity M, Anjidani N, Kafi H, Najafi S.	BMC Cancer. 2022 Sep 7;22(1):960. doi: 10.1186/s12885-022-09895-5.	Allahyari A	BMC Cancer	2022	2022-09-07	PMC9450379		10.1186/s12885-022-09895-5
40963202	Single high-dose vitamin D supplementation impacts ultramarathon-induced changes in serum levels of bone turnover markers: a double-blind randomized controlled trial	Stankiewicz B, Kochanowicz A, Brzezińska P, Niespodziński B, Reczkowicz J, Waldziński T, Kowalik T, Piskorska E, Wędrowska E, Antosiewicz J, Mieszkowski J.	J Int Soc Sports Nutr. 2025 Dec;22(1):2561661. doi: 10.1080/15502783.2025.2561661. Epub 2025 Sep 17.	Stankiewicz B	J Int Soc Sports Nutr	2025	2025-09-18	PMC12447467		10.1080/15502783.2025.2561661
41499522	Clinical testing of drug treatment shortening in patients with TB using PET/CT imaging of lung lesions	Malherbe ST, Chen RY, Yu X, Smith B, Liu X, Gao J, Diacon AH, Dawson R, Tameris M, Zhu H, Qu Y, Jin H, Pan S, Dodd LE, Wang J, Goldfeder LC, Cai Y, Arora K, Vincent J, Narunsky K, Serole K, Goliath RT, Da Costa L, Taliep A, Aziz S, Daroowala R, Thienemann F, Mukasa S, Court R, Sossen B, Ahlers P, Mendelsohn SC, White L, Gouel A, Lau CY, Hassan S, Liang L, Duan H, Moghaddam GK, Paripati P, Lahouar…	Sci Transl Med. 2026 Jan 7;18(831):eadt5626. doi: 10.1126/scitranslmed.adt5626. Epub 2026 Jan 7.	Malherbe ST	Sci Transl Med	2026	2026-01-07	PMC7618742	EMS212292	10.1126/scitranslmed.adt5626
36944978	Radiomics nomogram for preoperative differentiation of pulmonary mucinous adenocarcinoma from tuberculoma in solitary pulmonary solid nodules	Zhang J, Hao L, Qi M, Xu Q, Zhang N, Feng H, Shi G.	BMC Cancer. 2023 Mar 21;23(1):261. doi: 10.1186/s12885-023-10734-4.	Zhang J	BMC Cancer	2023	2023-03-22	PMC10029225		10.1186/s12885-023-10734-4
36653090	PCSK9 Inhibition During the Inflammatory Stage of SARS-CoV-2 Infection	Navarese EP, Podhajski P, Gurbel PA, Grzelakowska K, Ruscio E, Tantry U, Magielski P, Kubica A, Niezgoda P, Adamski P, Junik R, Przybylski G, Pilaczyńska-Cemel M, Rupji M, Specchia G, Pinkas J, Gajda R, Gorog DA, Andreotti F, Kubica J.	J Am Coll Cardiol. 2023 Jan 24;81(3):224-234. doi: 10.1016/j.jacc.2022.10.030.	Navarese EP	J Am Coll Cardiol	2023	2023-01-18	PMC9842071		10.1016/j.jacc.2022.10.030
34272336	Effect of quitting smoking on health outcomes during treatment for tuberculosis: secondary analysis of the TB & Tobacco Trial	Siddiqi K, Keding A, Marshall AM, Dogar O, Li J, Huque R, Fatima R, Khan A, Elsey H, Gabe R, Kotz D, Sheikh A.	Thorax. 2022 Jan;77(1):74-78. doi: 10.1136/thoraxjnl-2020-215926. Epub 2021 Jul 16.	Siddiqi K	Thorax	2022	2021-07-17			10.1136/thoraxjnl-2020-215926
35932953	Central Nervous System Efficacy of Furmonertinib (AST2818) Versus Gefitinib as First-Line Treatment for EGFR-Mutated NSCLC: Results From the FURLONG Study	Shi Y, Chen G, Wang X, Liu Y, Wu L, Hao Y, Liu C, Zhu S, Zhang X, Li Y, Liu J, Cao L, Cheng Y, Zhao H, Zhang S, Zang A, Cui J, Feng J, Yang N, Liu F, Jiang Y, Gu C.	J Thorac Oncol. 2022 Nov;17(11):1297-1305. doi: 10.1016/j.jtho.2022.07.1143. Epub 2022 Aug 3.	Shi Y	J Thorac Oncol	2022	2022-08-06			10.1016/j.jtho.2022.07.1143
36931576	Efficacy of oral amantadine among patients hospitalised with COVID-19: A randomised, double-blind, placebo-controlled, multicentre study	Barczyk A, Czajkowska-Malinowska M, Farnik M, Barczyk M, Boda Ł, Cofta S, Duława J, Dyrbuś M, Harat R, Huk M, Kotecka S, Nahorecki A, Nasiłowski J, Naumnik W, Przybylski G, Słaboń-Willand M, Skoczyński S, Wita K, Zioło G, Kuna P.	Respir Med. 2023 Jun;212:107198. doi: 10.1016/j.rmed.2023.107198. Epub 2023 Mar 15.	Barczyk A	Respir Med	2023	2023-03-17	PMC10015090		10.1016/j.rmed.2023.107198
33215197	Risk Factors for Tuberculosis (TB) Among Household Contacts of Patients With Smear-Positive TB in 8 Provinces of Vietnam: A Nested Case-Control Study	Velen K, Nhung NV, Anh NT, Cuong PD, Hoa NB, Cuong NK, Dung NH, Sy DN, Britton WJ, Marks GB, Fox GJ.	Clin Infect Dis. 2021 Nov 2;73(9):e3358-e3364. doi: 10.1093/cid/ciaa1742.	Velen K	Clin Infect Dis	2021	2020-11-20			10.1093/cid/ciaa1742
33129099	Nano-curcumin therapy, a promising method in modulating inflammatory cytokines in COVID-19 patients	Valizadeh H, Abdolmohammadi-Vahid S, Danshina S, Ziya Gencer M, Ammari A, Sadeghi A, Roshangar L, Aslani S, Esmaeilzadeh A, Ghaebi M, Valizadeh S, Ahmadi M.	Int Immunopharmacol. 2020 Dec;89(Pt B):107088. doi: 10.1016/j.intimp.2020.107088. Epub 2020 Oct 20.	Valizadeh H	Int Immunopharmacol	2020	2020-10-31	PMC7574843		10.1016/j.intimp.2020.107088
37951972	Beneficial effects of the combination of BCc1 and Hep-S nanochelating-based medicines on IL-6 in hospitalized moderate COVID-19 adult patients: a randomized, double-blind, placebo-controlled clinical trial	Hafizi M, Kalanaky S, Fakharzadeh S, Karimi P, Fakharian A, Lookzadeh S, Mortaz E, Mirenayat MS, Heshmatnia J, Karam MB, Zamani H, Nadji A, Toutkaboni MP, Oraee-Yazdani S, Akbari ME, Jamaati H, Nazaran MH.	Trials. 2023 Nov 11;24(1):720. doi: 10.1186/s13063-023-07624-2.	Hafizi M	Trials	2023	2023-11-11	PMC10638761		10.1186/s13063-023-07624-2

## Sheet: Cohort-risk factors+carcinogene
COHORT STUDIES
32655006	Inflammatory and Insulinemic Dietary Patterns: Influence on Circulating Biomarkers and Prostate Cancer Risk	Aroke D, Folefac E, Shi N, Jin Q, Clinton SK, Tabung FK.	Cancer Prev Res (Phila). 2020 Oct;13(10):841-852. doi: 10.1158/1940-6207.CAPR-20-0236. Epub 2020 Jul 12.	Aroke D	Cancer Prev Res (Phila)	2020	2020-07-14	PMC7541682	NIHMS1610098	10.1158/1940-6207.CAPR-20-0236
37163267	Analysis of Body Mass Index in Early and Middle Adulthood and Estimated Risk of Gastrointestinal Cancer	Loomans-Kropp HA, Umar A.	JAMA Netw Open. 2023 May 1;6(5):e2310002. doi: 10.1001/jamanetworkopen.2023.10002.	Loomans-Kropp HA	JAMA Netw Open	2023	2023-05-10	PMC10173015		10.1001/jamanetworkopen.2023.10002
36449061	Risk stratification for 1- to 2-cm gastric gastrointestinal stromal tumors: visual assessment of CT and EUS high-risk features versus CT radiomics analysis	Jia X, Wan L, Chen X, Ji W, Huang S, Qi Y, Cui J, Wei S, Cheng J, Chai F, Feng C, Liu Y, Zhang H, Sun Y, Hong N, Rao S, Zhang X, Xiao Y, Ye Y, Tang L, Wang Y.	Eur Radiol. 2023 Apr;33(4):2768-2778. doi: 10.1007/s00330-022-09228-x. Epub 2022 Nov 30.	Jia X	Eur Radiol	2023	2022-11-30			10.1007/s00330-022-09228-x
32589229	Association Between Lifestyle Factors, Vitamin and Garlic Supplementation, and Gastric Cancer Outcomes: A Secondary Analysis of a Randomized Clinical Trial	Guo Y, Li ZX, Zhang JY, Ma JL, Zhang L, Zhang Y, Zhou T, Liu WD, Han ZX, Li WQ, Pan KF, You WC.	JAMA Netw Open. 2020 Jun 1;3(6):e206628. doi: 10.1001/jamanetworkopen.2020.6628.	Guo Y	JAMA Netw Open	2020	2020-06-27	PMC7320300		10.1001/jamanetworkopen.2020.6628
39216825	Post-hoc analysis of clinicopathological factors affecting lateral lymph node metastasis based on STELLAR study for rectal cancer	Chen LN, Jiang J, Jiang LM, Zhou HT, Li N, Lu NN, Gao YH, Liu SX, Wang WL, Wei LC, Li S, Cai Y, Li YH, Wang SL, Liu YP, Song YW, Fang H, Chen B, Li YX, Jin J, Tang Y.	Radiother Oncol. 2024 Nov;200:110512. doi: 10.1016/j.radonc.2024.110512. Epub 2024 Aug 30.	Chen LN	Radiother Oncol	2024	2024-08-31			10.1016/j.radonc.2024.110512
35567376	A novel Pyroptosis-related long non-coding RNA signature for predicting the prognosis and immune landscape of head and neck squamous cell carcinoma	Zhou C, Shen Y, Jin Y, Shen Z, Ye D, Shen Y, Deng H.	Cancer Med. 2022 Dec;11(24):5097-5112. doi: 10.1002/cam4.4819. Epub 2022 May 14.	Zhou C	Cancer Med	2022	2022-05-14	PMC9761069		10.1002/cam4.4819
36100893	Novel postoperative nomograms for predicting individual prognoses of hepatitis B-related hepatocellular carcinoma with cirrhosis	Xu L, Dai F, Wang P, Li L, Zhang M, Xu M.	BMC Surg. 2022 Sep 13;22(1):339. doi: 10.1186/s12893-022-01789-4.	Xu L	BMC Surg	2022	2022-09-13	PMC9472365		10.1186/s12893-022-01789-4
32859616	Changes in Dietary Inflammatory Index Patterns with Weight Loss in Women: A Randomized Controlled Trial	Duggan C, Tapsoba JD, Shivappa N, Harris HR, Hébert JR, Wang CY, McTiernan A.	Cancer Prev Res (Phila). 2021 Jan;14(1):85-94. doi: 10.1158/1940-6207.CAPR-20-0181. Epub 2020 Aug 28.	Duggan C	Cancer Prev Res (Phila)	2021	2020-08-30	PMC7914258	NIHMS1625321	10.1158/1940-6207.CAPR-20-0181
34043621	Serological biomarker for assessing human exposure to Aedes mosquito bites during a randomized vector control intervention trial in northeastern Thailand	Fustec B, Phanitchat T, Aromseree S, Pientong C, Thaewnongiew K, Ekalaksananan T, Cerqueira D, Poinsignon A, Elguero E, Bangs MJ, Alexander N, Overgaard HJ, Corbel V.	PLoS Negl Trop Dis. 2021 May 27;15(5):e0009440. doi: 10.1371/journal.pntd.0009440. eCollection 2021 May.	Fustec B	PLoS Negl Trop Dis	2021	2021-05-27	PMC8189451		10.1371/journal.pntd.0009440
33229339	Effects of Supplemental Calcium and Vitamin D on Circulating Biomarkers of Gut Barrier Function in Patients with Colon Adenoma: A Randomized Clinical Trial	Vermandere K, Bostick RM, Tran HQ, Gewirtz AT, Barry EL, Rutherford RE, Seabrook ME, Fedirko V.	Cancer Prev Res (Phila). 2021 Mar;14(3):393-402. doi: 10.1158/1940-6207.CAPR-20-0461. Epub 2020 Nov 23.	Vermandere K	Cancer Prev Res (Phila)	2021	2020-11-24	PMC8137511	NIHMS1647988	10.1158/1940-6207.CAPR-20-0461
40467247	Changes in urinary metabolomics after meat-containing meals with and without cruciferous or apiaceous vegetables indicate modulation of nucleotide metabolism in addition to xenobiotic metabolism: A randomized crossover study	Pan JH, Kim JK, Lee K, Le BL, Lee JA, Trudo SP.	Food Res Int. 2025 Aug;214:116680. doi: 10.1016/j.foodres.2025.116680. Epub 2025 May 20.	Pan JH	Food Res Int	2025	2025-06-04			10.1016/j.foodres.2025.116680
39656290	Effects of mesenteric artery ligation level on patients with locally advanced rectal cancer after neoadjuvant chemoradiotherapy: a retrospective cohort study	Wang C, Lin G, Jia W, Wu A, Han J, Liu Q, Yao H, Li G, An Y, Zhou J.	Tech Coloproctol. 2024 Dec 10;29(1):13. doi: 10.1007/s10151-024-03052-9.	Wang C	Tech Coloproctol	2024	2024-12-10			10.1007/s10151-024-03052-9
38981881	Long-term outcomes of laparoscopic versus open distal gastrectomy for patients with advanced gastric cancer in North China: a multicenter randomized controlled trial	Xing J, Cai J, Wang X, Zhang N, An D, Li F, Cui M, Niu L, Gao C, Fan Q, Ren S, Zhang Z, Su X; SWEET trial group.	Surg Endosc. 2024 Sep;38(9):4976-4985. doi: 10.1007/s00464-024-10952-2. Epub 2024 Jul 9.	Xing J	Surg Endosc	2024	2024-07-09	PMC11362494		10.1007/s00464-024-10952-2
32019557	The effect of low central venous pressure on hepatic surgical field bleeding and serum lactate in patients undergoing partial hepatectomy: a prospective randomized controlled trial	Yu L, Sun H, Jin H, Tan H.	BMC Surg. 2020 Feb 4;20(1):25. doi: 10.1186/s12893-020-0689-z.	Yu L	BMC Surg	2020	2020-02-06	PMC7001244		10.1186/s12893-020-0689-z

## Sheet: Cohort-TB and inflammation
COHORT STUDIES
39756697	N-acetylcysteine modulates markers of oxidation, inflammation and infection in tuberculosis	Mapamba DA, Sabi I, Lalashowi J, Sauli E, Buza J, Olomi W, Mtafya B, Kibona M, Bakuli A, Rachow A, Velen K, Hoelscher M, Ntinginya NE, Charalambous S, Churchyard G, Wallis RS; TB SEQUEL consortium.	J Infect. 2025 Feb;90(2):106379. doi: 10.1016/j.jinf.2024.106379. Epub 2025 Jan 3.	Mapamba DA	J Infect	2025	2025-01-05			10.1016/j.jinf.2024.106379
35812431	Relationship Between Anemia and Systemic Inflammation in People Living With HIV and Tuberculosis: A Sub-Analysis of the CADIRIS Clinical Trial	Araújo-Pereira M, Barreto-Duarte B, Arriaga MB, Musselwhite LW, Vinhaes CL, Belaunzaran-Zamudio PF, Rupert A, Montaner LJ, Lederman MM, Sereti I, Madero JGS, Andrade BB.	Front Immunol. 2022 Jun 23;13:916216. doi: 10.3389/fimmu.2022.916216. eCollection 2022.	Araújo-Pereira M	Front Immunol	2022	2022-07-11	PMC9260499		10.3389/fimmu.2022.916216
39774313	Xalnesiran with or without an Immunomodulator in Chronic Hepatitis B	Hou J, Zhang W, Xie Q, Hua R, Tang H, Morano Amado LE, Yang SS, Peng CY, Su WW, Chuang WL, Kim DJ, Avihingsanon A, Kao JH, Leerapun A, Yuen MF, Asselah T, Liang X, Bo Q, Canducci F, Catanese MT, Chen E, Cheng C, Chughlay F, Das S, Glavini K, Guerreiro N, Huang Y, Kakrana P, Kazma R, Patil A, Pavlovic V, Surujbally B, Triyatni M, Upmanyu R, Wat C, Gane E; Piranga Study Group.	N Engl J Med. 2024 Dec 5;391(22):2098-2109. doi: 10.1056/NEJMoa2405485.	Hou J	N Engl J Med	2024	2025-01-08			10.1056/NEJMoa2405485
34617068	Radiological and functional evidence of the bronchial spread of tuberculosis: an observational analysis	Chen RY, Yu X, Smith B, Liu X, Gao J, Diacon AH, Dawson R, Tameris M, Zhu H, Qu Y, Zhang R, Pan S, Jin X, Goldfeder LC, Cai Y, Arora K, Wang J, Vincent J, Malherbe ST, Thienemann F, Wilkinson RJ, Walzl G, Barry CE 3rd.	Lancet Microbe. 2021 Oct;2(10):e518-e526. doi: 10.1016/S2666-5247(21)00058-6.	Chen RY	Lancet Microbe	2021	2021-10-07	PMC8478663		10.1016/S2666-5247(21)00058-6
35120127	Lung and blood early biomarkers for host-directed tuberculosis therapies: Secondary outcome measures from a randomized controlled trial	Wallis RS, Ginindza S, Beattie T, Arjun N, Likoti M, Sebe M, Edward VA, Rassool M, Ahmed K, Fielding K, Ahidjo BA, Vangu MDT, Churchyard G.	PLoS One. 2022 Feb 4;17(2):e0252097. doi: 10.1371/journal.pone.0252097. eCollection 2022.	Wallis RS	PLoS One	2022	2022-02-04	PMC8815935		10.1371/journal.pone.0252097
33951066	Nutritional markers and proteome in patients undergoing treatment for pulmonary tuberculosis differ by geographic region	Jarsberg LG, Kedia K, Wendler J, Wright AT, Piehowski PD, Gritsenko MA, Shi T, Lewinsohn DM, Sigal GB, Weiner MH, Smith RD, Keane J, Jacobs JM, Nahid P.	PLoS One. 2021 May 5;16(5):e0250586. doi: 10.1371/journal.pone.0250586. eCollection 2021.	Jarsberg LG	PLoS One	2021	2021-05-05	PMC8099102		10.1371/journal.pone.0250586
36014824	Anemia Is a Strong Predictor of Wasting, Disease Severity, and Progression, in Clinical Tuberculosis (TB)	Ashenafi S, Bekele A, Aseffa G, Amogne W, Kassa E, Aderaye G, Worku A, Bergman P, Brighenti S.	Nutrients. 2022 Aug 12;14(16):3318. doi: 10.3390/nu14163318.	Ashenafi S	Nutrients	2022	2022-08-26	PMC9413151		10.3390/nu14163318
37213145	Analysis of the effect of anti-tuberculosis therapy combined with all-in-one nursing care on the alleviation of inflammation in patients with pulmonary tuberculosis	Liu A, Yin X, Wang R, Cheng L, Zhang Y, Tu F, Ma J, Zhong Y.	Cell Mol Biol (Noisy-le-grand). 2023 Jan 31;69(1):131-136. doi: 10.14715/cmb/2022.69.1.23.	Liu A	Cell Mol Biol (Noisy-le-grand)	2023	2023-05-22			10.14715/cmb/2022.69.1.23
39932906	Azithromycin as Host-Directed Therapy for Pulmonary Tuberculosis: A Randomized Pilot Trial	Dekkers BGJ, Kerstjens HAM, Breisnes HW, Leeming DJ, Anthony RM, Frijlink HW, van der Werf TS, Kosterink JGW, Alffenaar JC, Akkerman OW.	J Infect Dis. 2025 Jun 2;231(5):e891-e900. doi: 10.1093/infdis/jiaf069.	Dekkers BGJ	J Infect Dis	2025	2025-02-11	PMC12128081		10.1093/infdis/jiaf069
37562904	A study to evaluate the hepatoprotective effect of N- acetylcysteine on anti tuberculosis drug induced hepatotoxicity and quality of life	Sukumaran D, Usharani P, Paramjyothi GK, Subbalaxmi MVS, Sireesha K, Abid Ali M.	Indian J Tuberc. 2023 Jul;70(3):303-310. doi: 10.1016/j.ijtb.2022.05.012. Epub 2022 Jun 1.	Sukumaran D	Indian J Tuberc	2023	2023-08-10			10.1016/j.ijtb.2022.05.012
40437360	DRTB-HDT: a randomized controlled trial of two adjunctive host-directed therapies in rifampin-resistant tuberculosis	Tukvadze N, Mashatole S, Jacobs A, Ngwanto T, Heinrich N, Van Rie A, Crudu V, Tudor E, Goginashvili L, Ibraim E, Khosa C, Howell P, Rajaram S, Naidoo K, Niemann S, Reither K, Wallis RS.	BMC Infect Dis. 2025 May 28;25(1):768. doi: 10.1186/s12879-025-11072-5.	Tukvadze N	BMC Infect Dis	2025	2025-05-28	PMC12117953		10.1186/s12879-025-11072-5
38850838	Effect of Metformin on systemic chemokine responses during anti-tuberculosis chemotherapy	Pavan Kumar N, Padmapriyadarsini C, Nancy A, Tamizhselvan M, Mohan A, Reddy D, Ganga Devi NP, Rathinam P, Jeyadeepa B, Shandil RK, Guleria R, Singh M, Babu S.	Tuberculosis (Edinb). 2024 Sep;148:102523. doi: 10.1016/j.tube.2024.102523. Epub 2024 Jun 1.	Pavan Kumar N	Tuberculosis (Edinb)	2024	2024-06-08			10.1016/j.tube.2024.102523
37551885	Safety of BCG vaccination and revaccination in healthcare workers	Villanueva P, Crawford NW, Garcia Croda M, Collopy S, Araújo Jardim B, de Almeida Pinto Jardim T, Marshall H, Prat-Aymerich C, Sawka A, Sharma K, Troeman D, Wadia U, Warris A, Wood N, Messina NL, Curtis N, Pittet LF.	Hum Vaccin Immunother. 2023 Aug 1;19(2):2239088. doi: 10.1080/21645515.2023.2239088.	Villanueva P	Hum Vaccin Immunother	2023	2023-08-08	PMC10411308		10.1080/21645515.2023.2239088
34307194	Plasma LOX-Products and Monocyte Signaling Is Reduced by Adjunctive Cyclooxygenase-2 Inhibitor in a Phase I Clinical Trial of Tuberculosis Patients	Jøntvedt Jørgensen M, Nore KG, Aass HCD, Layre E, Nigou J, Mortensen R, Tasken K, Kvale D, Jenum S, Tonby K, Dyrhol-Riise AM.	Front Cell Infect Microbiol. 2021 Jul 9;11:669623. doi: 10.3389/fcimb.2021.669623. eCollection 2021.	Jøntvedt Jørgensen M	Front Cell Infect Microbiol	2021	2021-07-26	PMC8299478		10.3389/fcimb.2021.669623
36653090	PCSK9 Inhibition During the Inflammatory Stage of SARS-CoV-2 Infection	Navarese EP, Podhajski P, Gurbel PA, Grzelakowska K, Ruscio E, Tantry U, Magielski P, Kubica A, Niezgoda P, Adamski P, Junik R, Przybylski G, Pilaczyńska-Cemel M, Rupji M, Specchia G, Pinkas J, Gajda R, Gorog DA, Andreotti F, Kubica J.	J Am Coll Cardiol. 2023 Jan 24;81(3):224-234. doi: 10.1016/j.jacc.2022.10.030.	Navarese EP	J Am Coll Cardiol	2023	2023-01-18	PMC9842071		10.1016/j.jacc.2022.10.030
34849651	Randomized Trial of Metformin With Anti-Tuberculosis Drugs for Early Sputum Conversion in Adults With Pulmonary Tuberculosis	Padmapriydarsini C, Mamulwar M, Mohan A, Shanmugam P, Gomathy NS, Mane A, Singh UB, Pavankumar N, Kadam A, Kumar H, Suresh C, Reddy D, Devi P, Ramesh PM, Sekar L, Jawahar S, Shandil RK, Singh M, Menon J, Guleria R.	Clin Infect Dis. 2022 Aug 31;75(3):425-434. doi: 10.1093/cid/ciab964.	Padmapriydarsini C	Clin Infect Dis	2022	2021-12-01	PMC9427151		10.1093/cid/ciab964
37804064	Exhaled nitric oxide is associated with inflammatory biomarkers and risk of acute respiratory exacerbations in children with HIV-associated chronic lung disease	Flygel TT, Hameiri-Bowen D, Simms V, Rowland-Jones S, Ferrand RA, Bandason T, Yindom LM, Odland JØ, Cavanagh JP, Flaegstad T, Sovershaeva E.	HIV Med. 2024 Feb;25(2):223-232. doi: 10.1111/hiv.13565. Epub 2023 Oct 7.	Flygel TT	HIV Med	2024	2023-10-07			10.1111/hiv.13565
40044198	Long-term safety and efficacy of anti-GM-CSF otilimab in patients with rheumatoid arthritis: long-term extension of three phase 3 randomised trials (contRAst X)	Weinblatt ME, Taylor PC, McInnes IB, Atsumi T, Strand V, Takeuchi T, Bracher M, Brooks D, Curtis P, Gupta A, Nijhawan R, O'Shea C, Rayner K, Saurigny D, Shelton C, Wang M, Wang R, Fleischmann RM.	BMJ Open. 2025 Mar 5;15(3):e088869. doi: 10.1136/bmjopen-2024-088869.	Weinblatt ME	BMJ Open	2025	2025-03-05	PMC11883618		10.1136/bmjopen-2024-088869
36715850	Safety of upadacitinib in Latin American patients with rheumatoid arthritis: an integrated safety analysis of the SELECT phase 3 clinical program	Kakehasi AM, Radominski SC, Baravalle MD, Palazuelos FCI, Garcia-Garcia C, Arruda MS, Curi M, Liu J, Qiao M, Velez-Sanchez P, Vargas JI.	Clin Rheumatol. 2023 May;42(5):1249-1258. doi: 10.1007/s10067-023-06513-y. Epub 2023 Jan 30.	Kakehasi AM	Clin Rheumatol	2023	2023-01-30	PMC9886207		10.1007/s10067-023-06513-y
41136950	The combined effect of statin and vitamin C in patients with pulmonary septic shock: a single-center, double-blind clinical trial	Farzanegan B, Shafigh N, Hasheminik M, Alipour H, Behzadfar A, Safaee N, Shafigh E, Dizaji MK.	BMC Infect Dis. 2025 Oct 24;25(1):1407. doi: 10.1186/s12879-025-11831-4.	Farzanegan B	BMC Infect Dis	2025	2025-10-24	PMC12553233		10.1186/s12879-025-11831-4
36981950	Decision Analytic Modeling for Global Clinical Trial Planning: A Case for HIV-Positive Patients at High Risk for Mycobacterium tuberculosis Sepsis in Uganda	Keim-Malpass J, Heysell SK, Thomas TA, Lobo JM, Mpagama SG, Muzoora C, Moore CC.	Int J Environ Res Public Health. 2023 Mar 13;20(6):5041. doi: 10.3390/ijerph20065041.	Keim-Malpass J	Int J Environ Res Public Health	2023	2023-03-29	PMC10049353		10.3390/ijerph20065041
34853089	Efficacy and Safety of Ustekinumab in Patients With Active Systemic Lupus Erythematosus: Results of a Phase II Open-label Extension Study	van Vollenhoven RF, Hahn BH, Tsokos GC, Lipsky P, Gordon RM, Fei K, Lo KH, Chevrier M, Rose S, Berry P, Yao Z, Karyekar CS, Zuraw Q.	J Rheumatol. 2022 Apr;49(4):380-387. doi: 10.3899/jrheum.210805. Epub 2021 Dec 1.	van Vollenhoven RF	J Rheumatol	2022	2021-12-02			10.3899/jrheum.210805
36567519	The effect of Fingolimod on patients with moderate to severe COVID-19	Teymouri S, Pourbayram Kaleybar S, Hejazian SS, Hejazian SM, Ansarin K, Ardalan M, Zununi Vahed S.	Pharmacol Res Perspect. 2023 Feb;11(1):e01039. doi: 10.1002/prp2.1039.	Teymouri S	Pharmacol Res Perspect	2023	2022-12-26	PMC9791159		10.1002/prp2.1039
33423318	Role of autophagy in regulating interleukin-10 and the responses to corticosteroids and statins in asthma	Maneechotesuwan K, Kasetsinsombat K, Wongkajornsilp A, Barnes PJ.	Clin Exp Allergy. 2021 Dec;51(12):1553-1565. doi: 10.1111/cea.13825. Epub 2021 Jan 22.	Maneechotesuwan K	Clin Exp Allergy	2021	2021-01-10			10.1111/cea.13825
37365605	Allogenic mesenchymal stromal cells and their extracellular vesicles in COVID-19 induced ARDS: a randomized controlled trial	Zarrabi M, Shahrbaf MA, Nouri M, Shekari F, Hosseini SE, Hashemian SR, Aliannejad R, Jamaati H, Khavandgar N, Alemi H, Madani H, Nazari A, Amini A, Hassani SN, Abbasi F, Jarooghi N, Fallah N, Taghiyar L, Ganjibakhsh M, Hajizadeh-Saffar E, Vosough M, Baharvand H.	Stem Cell Res Ther. 2023 Jun 26;14(1):169. doi: 10.1186/s13287-023-03402-8.	Zarrabi M	Stem Cell Res Ther	2023	2023-06-26	PMC10294333		10.1186/s13287-023-03402-8
40425421	Cannabinoid receptor 2 agonist, lenabasum, for the treatment of pulmonary exacerbations in cystic fibrosis	West NE, Konstan MW, Flume PA, VanDevanter DR, Magaret A, Mazurek H, Amelina EL, Laki I, Chiron R, Sutharsan S, Columbo C, Dorkin HL, Downey DG, Sole A, Hjelte L, Tullis E, Dgetluck N, Dinh Q, Constantine S, White B, Elborn JS, Chmiel JF; JBT101-CF-002 Study Group.	J Cyst Fibros. 2025 Jul;24(4):691-697. doi: 10.1016/j.jcf.2025.03.015. Epub 2025 May 26.	West NE	J Cyst Fibros	2025	2025-05-27			10.1016/j.jcf.2025.03.015
33613521	Adjunct N-Acetylcysteine Treatment in Hospitalized Patients With HIV-Associated Tuberculosis Dampens the Oxidative Stress in Peripheral Blood: Results From the RIPENACTB Study Trial	Safe IP, Amaral EP, Araújo-Pereira M, Lacerda MVG, Printes VS, Souza AB, Beraldi-Magalhães F, Monteiro WM, Sampaio VS, Barreto-Duarte B, Andrade AMS, Spener-Gomes R, Costa AG, Cordeiro-Santos M, Andrade BB.	Front Immunol. 2021 Feb 4;11:602589. doi: 10.3389/fimmu.2020.602589. eCollection 2020.	Safe IP	Front Immunol	2021	2021-02-22	PMC7889506		10.3389/fimmu.2020.602589
37721470	The Cyclooxygenase 2 Inhibitor Etoricoxib as Adjunctive Therapy in Tuberculosis Impairs Macrophage Control of Mycobacterial Growth	Nore KG, Louet C, Bugge M, Gidon A, Jørgensen MJ, Jenum S, Dyrhol-Riise AM, Tonby K, Flo TH.	J Infect Dis. 2024 Mar 14;229(3):888-897. doi: 10.1093/infdis/jiad390.	Nore KG	J Infect Dis	2024	2023-09-18	PMC10938220		10.1093/infdis/jiad390
34392854	Modified Mediterranean diet v. traditional Iranian diet: efficacy of dietary interventions on dietary inflammatory index score, fatigue severity and disability in multiple sclerosis patients	Bohlouli J, Namjoo I, Borzoo-Isfahani M, Poorbaferani F, Moravejolahkami AR, Clark CCT, Hojjati Kermani MA.	Br J Nutr. 2022 Oct 14;128(7):1274-1284. doi: 10.1017/S000711452100307X. Epub 2021 Aug 16.	Bohlouli J	Br J Nutr	2022	2021-08-16			10.1017/S000711452100307X
38264896	The role of vitamin D supplementation in augmenting IFN-γ production in response to mycobacterium tuberculosis Infection: A randomized controlled trial	Hussain MI, Ibtisam R, Fatima T, Khalid H, Aziz A, Khansa -, Sitara A, Shahzad A, Jabeen A.	Pak J Pharm Sci. 2023 Nov;36(6(Special)):1901-1908.	Hussain MI	Pak J Pharm Sci	2023	2024-01-24
35133468	Effects of N-acetylcysteine supplementation on disease activity, oxidative stress, and inflammatory and metabolic parameters in rheumatoid arthritis patients: a randomized double-blind placebo-controlled trial	Esalatmanesh K, Jamali A, Esalatmanesh R, Soleimani Z, Khabbazi A, Malek Mahdavi A.	Amino Acids. 2022 Mar;54(3):433-440. doi: 10.1007/s00726-022-03134-8. Epub 2022 Feb 8.	Esalatmanesh K	Amino Acids	2022	2022-02-08			10.1007/s00726-022-03134-8
33011099	Safety and efficacy of lenabasum in a phase 2 randomized, placebo-controlled trial in adults with cystic fibrosis	Chmiel JF, Flume P, Downey DG, Dozor AJ, Colombo C, Mazurek H, Sapiejka E, Rachel M, Constantine S, Conley B, Dgetluck N, Dinh Q, White B, Elborn JS; Lenabasum JBT101-CF-001 Study Group.	J Cyst Fibros. 2021 Jan;20(1):78-85. doi: 10.1016/j.jcf.2020.09.008. Epub 2020 Oct 1.	Chmiel JF	J Cyst Fibros	2021	2020-10-04			10.1016/j.jcf.2020.09.008
32723264	The Effects of Melatonin on the Oxidative Stress and Duration of Atrial Fibrillation after Coronary Artery Bypass Graft Surgery: A Randomized Controlled Trial	Barati S, Jahangirifard A, Ahmadi ZH, Tavakoli-Ardakani M, Dastan F.	Endocr Metab Immune Disord Drug Targets. 2021;21(6):1142-1149. doi: 10.2174/1871530320666200728152307.	Barati S	Endocr Metab Immune Disord Drug Targets	2021	2020-07-30			10.2174/1871530320666200728152307
37951972	Beneficial effects of the combination of BCc1 and Hep-S nanochelating-based medicines on IL-6 in hospitalized moderate COVID-19 adult patients: a randomized, double-blind, placebo-controlled clinical trial	Hafizi M, Kalanaky S, Fakharzadeh S, Karimi P, Fakharian A, Lookzadeh S, Mortaz E, Mirenayat MS, Heshmatnia J, Karam MB, Zamani H, Nadji A, Toutkaboni MP, Oraee-Yazdani S, Akbari ME, Jamaati H, Nazaran MH.	Trials. 2023 Nov 11;24(1):720. doi: 10.1186/s13063-023-07624-2.	Hafizi M	Trials	2023	2023-11-11	PMC10638761		10.1186/s13063-023-07624-2
33277455	Can L-Carnitine Supplementation Improve Cardiopulmonary Function? A Randomized Controlled Clinical Trial in Hemodialysis Patients	Yassari F, Dastan F, Marashian SM, Eslaminejad A, Maleki Kazeri F.	Iran J Kidney Dis. 2020 Dec;14(6):494-499.	Yassari F	Iran J Kidney Dis	2020	2020-12-05
36122756	Immunomodulatory role of Nanocurcumin in COVID-19 patients with dropped natural killer cells frequency and function	Abbaspour-Aghdam S, Hazrati A, Abdolmohammadi-Vahid S, Tahmasebi S, Mohseni J, Valizadeh H, Nadiri M, Mikaeili H, Sadeghi A, Yousefi M, Roshangar L, Nikzad B, Jadidi-Niaragh F, Kafil HS, Malekpour K, Ahmadi M.	Eur J Pharmacol. 2022 Oct 15;933:175267. doi: 10.1016/j.ejphar.2022.175267. Epub 2022 Sep 17.	Abbaspour-Aghdam S	Eur J Pharmacol	2022	2022-09-19	PMC9482094		10.1016/j.ejphar.2022.175267
33991341	Direct comparison of risankizumab and fumaric acid esters in systemic therapy-naïve patients with moderate-to-severe plaque psoriasis: a randomized controlled trial	Thaçi D, Eyerich K, Pinter A, Sebastian M, Unnebrink K, Rubant S, Williams DA, Weisenseel P.	Br J Dermatol. 2022 Jan;186(1):30-39. doi: 10.1111/bjd.20481. Epub 2021 Aug 17.	Thaçi D	Br J Dermatol	2022	2021-05-15	PMC9291944		10.1111/bjd.20481
38485912	Tocilizumab Failed to Reduce Mortality in Severe COVID-19 Patients: Results from a Randomized Controlled Clinical Trial	Talaschian M, Akhtari M, Mahmoudi M, Mostafaei S, Jafary M, Jalali SM, Sadeghi K, Gohari Moghadam K, Ansari Tadi H, Jamshidi A.	Iran J Allergy Asthma Immunol. 2024 Feb 11;23(1):82-96. doi: 10.18502/ijaai.v23i1.14956.	Talaschian M	Iran J Allergy Asthma Immunol	2024	2024-03-15			10.18502/ijaai.v23i1.14956
33378989	Tocilizumab combined with favipiravir in the treatment of COVID-19: A multicenter trial in a small sample size	Zhao H, Zhu Q, Zhang C, Li J, Wei M, Qin Y, Chen G, Wang K, Yu J, Wu Z, Chen X, Wang G.	Biomed Pharmacother. 2021 Jan;133:110825. doi: 10.1016/j.biopha.2020.110825. Epub 2020 Sep 30.	Zhao H	Biomed Pharmacother	2021	2020-12-31	PMC7524677		10.1016/j.biopha.2020.110825
35723849	Evaluating the effect of Edaravone on clinical outcome of patients with severe COVID-19 admitted to ICU: a randomized clinical trial	Moslemi M, Hejazian SM, Shaddelan M, Javanali F, Mirghaffari A, Sadeghi A, Valizadeh H, Sharifi A, Haramshahi M, Ardalan M, Zununi Vahed S.	Inflammopharmacology. 2022 Aug;30(4):1277-1282. doi: 10.1007/s10787-022-01001-2. Epub 2022 Jun 20.	Moslemi M	Inflammopharmacology	2022	2022-06-20	PMC9207828		10.1007/s10787-022-01001-2
33040557	Effects of exogenous probiotics on the gut microbiota and clinical outcomes in critically ill patients: a randomized controlled trial	Wang J, Ke H, Liu KX, Qu JM.	Ann Palliat Med. 2021 Feb;10(2):1180-1190. doi: 10.21037/apm-20-202. Epub 2020 Sep 21.	Wang J	Ann Palliat Med	2021	2020-10-12			10.21037/apm-20-202
41264225	Efficacy and safety of colistin-doxycycline combination therapy in multi-drug resistance Gram-negative infections: a double-blind randomized controlled trial	Abaft S, Yasin Z, Ahmadinia M, Eshraghi A, Niari BG, Minaeian S, Farasatinasab M.	Infection. 2026 Feb;54(1):487-502. doi: 10.1007/s15010-025-02698-3. Epub 2025 Nov 20.	Abaft S	Infection	2026	2025-11-20			10.1007/s15010-025-02698-3

## Sheet: total cohort studies
TUBERCULOSIS AND LUNG NEOPLASMS
40057343	Ivonescimab versus pembrolizumab for PD-L1-positive non-small cell lung cancer (HARMONi-2): a randomised, double-blind, phase 3 study in China	Xiong A, Wang L, Chen J, Wu L, Liu B, Yao J, Zhong H, Li J, Cheng Y, Sun Y, Ge H, Yao J, Shi Q, Zhou M, Chen B, Han Z, Wang J, Bu Q, Zhao Y, Chen J, Nie L, Li G, Li X, Yu X, Ji Y, Sun D, Ai X, Chu Q, Lin Y, Hao J, Huang D, Zhou C, Shan J, Yang H, Liu X, Wang J, Shang Y, Mei X, Yang J, Lu D, Hu M, Wang ZM, Li B, Xia M, Zhou C.	Lancet. 2025 Mar 8;405(10481):839-849. doi: 10.1016/S0140-6736(24)02722-3.	Xiong A	Lancet	2025	2025-03-08			10.1016/S0140-6736(24)02722-3
38227033	Perioperative Toripalimab Plus Chemotherapy for Patients With Resectable Non-Small Cell Lung Cancer: The Neotorch Randomized Clinical Trial	Lu S, Zhang W, Wu L, Wang W, Zhang P; Neotorch Investigators; Fang W, Xing W, Chen Q, Yang L, Mei J, Tan L, Sun X, Xu S, Hu X, Yu G, Yu D, Yang N, Chen Y, Shan J, Xing L, Tian H, Zhang X, Zhou M, Fang H, Wu G, Liu Y, Ye M, Cao L, Jiang J, Li X, Zhu L, Li S, Kang M, Zhong A, Chen K, Wu N, Sun Q, Ma H, Cai K, Wang C, Lin G, Zhu K, Zhang Y, Zhang X, Hu H, Zhang W, Chen J, Yang Z, Hang X, Hu J, Huang…	JAMA. 2024 Jan 16;331(3):201-211. doi: 10.1001/jama.2023.24735.	Lu S	JAMA	2024	2024-01-16	PMC10792477		10.1001/jama.2023.24735
31959349	Safety and patient-reported outcomes of atezolizumab, carboplatin, and etoposide in extensive-stage small-cell lung cancer (IMpower133): a randomized phase I/III trial	Mansfield AS, Każarnowicz A, Karaseva N, Sánchez A, De Boer R, Andric Z, Reck M, Atagi S, Lee JS, Garassino M, Liu SV, Horn L, Wen X, Quach C, Yu W, Kabbinavar F, Lam S, Morris S, Califano R.	Ann Oncol. 2020 Feb;31(2):310-317. doi: 10.1016/j.annonc.2019.10.021. Epub 2019 Dec 9.	Mansfield AS	Ann Oncol	2020	2020-01-22			10.1016/j.annonc.2019.10.021
36764316	Sotorasib versus docetaxel for previously treated non-small-cell lung cancer with KRAS(G12C) mutation: a randomised, open-label, phase 3 trial	de Langen AJ, Johnson ML, Mazieres J, Dingemans AC, Mountzios G, Pless M, Wolf J, Schuler M, Lena H, Skoulidis F, Yoneshima Y, Kim SW, Linardou H, Novello S, van der Wekken AJ, Chen Y, Peters S, Felip E, Solomon BJ, Ramalingam SS, Dooms C, Lindsay CR, Ferreira CG, Blais N, Obiozor CC, Wang Y, Mehta B, Varrieur T, Ngarmchamnanrith G, Stollenwerk B, Waterhouse D, Paz-Ares L; CodeBreaK 200 Investiga…	Lancet. 2023 Mar 4;401(10378):733-746. doi: 10.1016/S0140-6736(23)00221-0. Epub 2023 Feb 7.	de Langen AJ	Lancet	2023	2023-02-10			10.1016/S0140-6736(23)00221-0
33285097	Durvalumab, with or without tremelimumab, plus platinum-etoposide versus platinum-etoposide alone in first-line treatment of extensive-stage small-cell lung cancer (CASPIAN): updated results from a randomised, controlled, open-label, phase 3 trial	Goldman JW, Dvorkin M, Chen Y, Reinmuth N, Hotta K, Trukhin D, Statsenko G, Hochmair MJ, Özgüroğlu M, Ji JH, Garassino MC, Voitko O, Poltoratskiy A, Ponce S, Verderame F, Havel L, Bondarenko I, Każarnowicz A, Losonczy G, Conev NV, Armstrong J, Byrne N, Thiyagarajah P, Jiang H, Paz-Ares L; CASPIAN investigators.	Lancet Oncol. 2021 Jan;22(1):51-65. doi: 10.1016/S1470-2045(20)30539-8. Epub 2020 Dec 4.	Goldman JW	Lancet Oncol	2021	2020-12-07			10.1016/S1470-2045(20)30539-8
35908558	Sintilimab plus bevacizumab biosimilar IBI305 and chemotherapy for patients with EGFR-mutated non-squamous non-small-cell lung cancer who progressed on EGFR tyrosine-kinase inhibitor therapy (ORIENT-31): first interim results from a randomised, double-blind, multicentre, phase 3 trial	Lu S, Wu L, Jian H, Chen Y, Wang Q, Fang J, Wang Z, Hu Y, Sun M, Han L, Miao L, Ding C, Cui J, Li B, Pan Y, Li X, Ye F, Liu A, Wang K, Cang S, Zhou H, Sun X, Ferry D, Lin Y, Wang S, Zhang W, Zhang C.	Lancet Oncol. 2022 Sep;23(9):1167-1179. doi: 10.1016/S1470-2045(22)00382-5. Epub 2022 Jul 28.	Lu S	Lancet Oncol	2022	2022-07-31			10.1016/S1470-2045(22)00382-5
35662408	Furmonertinib (AST2818) versus gefitinib as first-line therapy for Chinese patients with locally advanced or metastatic EGFR mutation-positive non-small-cell lung cancer (FURLONG): a multicentre, double-blind, randomised phase 3 study	Shi Y, Chen G, Wang X, Liu Y, Wu L, Hao Y, Liu C, Zhu S, Zhang X, Li Y, Liu J, Cao L, Cheng Y, Zhao H, Zhang S, Zang A, Cui J, Feng J, Yang N, Liu F, Jiang Y, Gu C; FURLONG investigators.	Lancet Respir Med. 2022 Nov;10(11):1019-1028. doi: 10.1016/S2213-2600(22)00168-0. Epub 2022 Jun 2.	Shi Y	Lancet Respir Med	2022	2022-06-06			10.1016/S2213-2600(22)00168-0
37156249	Sintilimab plus chemotherapy for patients with EGFR-mutated non-squamous non-small-cell lung cancer with disease progression after EGFR tyrosine-kinase inhibitor therapy (ORIENT-31): second interim analysis from a double-blind, randomised, placebo-controlled, phase 3 trial	Lu S, Wu L, Jian H, Cheng Y, Wang Q, Fang J, Wang Z, Hu Y, Han L, Sun M, Miao L, Ding C, Cui J, Wang K, Li B, Li X, Ye F, Liu A, Pan Y, Cang S, Zhou H, Sun X, Shen Y, Wang S, Zhang W, He Y.	Lancet Respir Med. 2023 Jul;11(7):624-636. doi: 10.1016/S2213-2600(23)00135-2. Epub 2023 May 5.	Lu S	Lancet Respir Med	2023	2023-05-08			10.1016/S2213-2600(23)00135-2
41125109	Ivonescimab plus chemotherapy versus tislelizumab plus chemotherapy as first-line treatment for advanced squamous non-small-cell lung cancer (HARMONi-6): a randomised, double-blind, phase 3 trial	Chen Z, Yang F, Jiang Z, Sun L, Wu L, Han Z, Fan Y, Zhao Y, Li X, Xu H, Meng X, Liu Y, Zhang Z, Luo H, Ma X, Ma X, Shi Q, Zhang Z, Yang R, Wang P, Pan P, Ai X, Li J, Pu X, Wang Z, Fang J, He M, He Y, Guo S, Li J, Wang H, Zhang J, Chu Q, Liu X, Ying S, Wu H, Sun H, Ji Y, Zhou M, Cao C, Tang K, Li Z, Li D, Zhang Z, Li J, Zhou J, Yang H, Du Y, Yang H, Shi J, Chen H, Li W, Lu D, Hu M, Maxwell Wang Z,…	Lancet. 2025 Nov 1;406(10515):2078-2088. doi: 10.1016/S0140-6736(25)01848-3. Epub 2025 Oct 19.	Chen Z	Lancet	2025	2025-10-22			10.1016/S0140-6736(25)01848-3
38518147	Integrated Nursing and Psychological Intervention for Tuberculosis Complicated by Lung Cancer: Clinical Efficacy	Yuan W, Chai L, Wang J, Liu C, Jiang Z, Deng M, Wang H.	Altern Ther Health Med. 2024 Dec;30(12):274-279.	Yuan W	Altern Ther Health Med	2024	2024-03-22
36336841	Sintilimab versus docetaxel as second-line treatment in advanced or metastatic squamous non-small-cell lung cancer: an open-label, randomized controlled phase 3 trial (ORIENT-3)	Shi Y, Wu L, Yu X, Xing P, Wang Y, Zhou J, Wang A, Shi J, Hu Y, Wang Z, An G, Fang Y, Sun S, Zhou C, Wang C, Ye F, Li X, Wang J, Wang M, Liu Y, Zhao Y, Yuan Y, Feng J, Chen Z, Shi J, Sun T, Wu G, Shu Y, Guo Q, Zhang Y, Song Y, Zhang S, Chen Y, Li W, Niu H, Hu W, Wang L, Huang J, Zhang Y, Cheng Y, Wu Z, Peng B, Sun J, Mancao C, Wang Y, Sun L.	Cancer Commun (Lond). 2022 Dec;42(12):1314-1330. doi: 10.1002/cac2.12385. Epub 2022 Nov 6.	Shi Y	Cancer Commun (Lond)	2022	2022-11-07	PMC9759762		10.1002/cac2.12385
35939114	Radiomics based on enhanced CT for differentiating between pulmonary tuberculosis and pulmonary adenocarcinoma presenting as solid nodules or masses	Zhao W, Xiong Z, Jiang Y, Wang K, Zhao M, Lu X, Liu A, Qin D, Li Z.	J Cancer Res Clin Oncol. 2023 Jul;149(7):3395-3408. doi: 10.1007/s00432-022-04256-y. Epub 2022 Aug 8.	Zhao W	J Cancer Res Clin Oncol	2023	2022-08-08	PMC11797138		10.1007/s00432-022-04256-y
32060099	Routine-Dose and High-Dose Icotinib in Patients with Advanced Non-Small Cell Lung Cancer Harboring EGFR Exon 21-L858R Mutation: the Randomized, Phase II, INCREASE Trial	Li X, Zhang L, Jiang D, Wang Y, Zang A, Ding C, Zhao M, Su W, Zhang Y, Zhong D, Wu J, Zhang C, An G, Hu X, Cheng G, Wang H, Li Y, He X, Liu J, Liang L, Ding L, Mao L, Zhang S.	Clin Cancer Res. 2020 Jul 1;26(13):3162-3171. doi: 10.1158/1078-0432.CCR-19-3064. Epub 2020 Feb 14.	Li X	Clin Cancer Res	2020	2020-02-16			10.1158/1078-0432.CCR-19-3064
34284344	Autologous dendritic cell-based immunotherapy (DCVAC/LuCa) and carboplatin/paclitaxel in advanced non-small cell lung cancer: A randomized, open-label, phase I/II trial	Zemanova M, Cernovska M, Havel L, Bartek T, Lukesova S, Jakesova J, Vanasek J, Reiterer P, Kultan J, Andrasina I, Siskova L, Koubkova L, Skrickova J, Salajka F, Pesek M, Klepetko P, Beniak J, Fricke H, Kadlecova P, Korolkiewicz RP, Hraska M, Bartunkova J, Spisek R.	Cancer Treat Res Commun. 2021;28:100427. doi: 10.1016/j.ctarc.2021.100427. Epub 2021 Jun 26.	Zemanova M	Cancer Treat Res Commun	2021	2021-07-20			10.1016/j.ctarc.2021.100427
31628085	Efficacy, safety, and biomarker analysis of ensartinib in crizotinib-resistant, ALK-positive non-small-cell lung cancer: a multicentre, phase 2 trial	Yang Y, Zhou J, Zhou J, Feng J, Zhuang W, Chen J, Zhao J, Zhong W, Zhao Y, Zhang Y, Song Y, Hu Y, Yu Z, Gong Y, Chen Y, Ye F, Zhang S, Cao L, Fan Y, Wu G, Guo Y, Zhou C, Ma K, Fang J, Feng W, Liu Y, Zheng Z, Li G, Wu N, Song W, Liu X, Zhao S, Ding L, Mao L, Selvaggi G, Yuan X, Fu Y, Wang T, Xiao S, Zhang L.	Lancet Respir Med. 2020 Jan;8(1):45-53. doi: 10.1016/S2213-2600(19)30252-8. Epub 2019 Oct 15.	Yang Y	Lancet Respir Med	2020	2019-10-20			10.1016/S2213-2600(19)30252-8
40963202	Single high-dose vitamin D supplementation impacts ultramarathon-induced changes in serum levels of bone turnover markers: a double-blind randomized controlled trial	Stankiewicz B, Kochanowicz A, Brzezińska P, Niespodziński B, Reczkowicz J, Waldziński T, Kowalik T, Piskorska E, Wędrowska E, Antosiewicz J, Mieszkowski J.	J Int Soc Sports Nutr. 2025 Dec;22(1):2561661. doi: 10.1080/15502783.2025.2561661. Epub 2025 Sep 17.	Stankiewicz B	J Int Soc Sports Nutr	2025	2025-09-18	PMC12447467		10.1080/15502783.2025.2561661
37609677	A randomized phase III study of docetaxel alone versus docetaxel plus S-1 in patients with previously treated non-small cell lung cancer: JMTO LC09-01	Atagi S, Daimon T, Okishio K, Komuta K, Okano Y, Minato K, Kim YH, Usui R, Tabata C, Tamura A, Kawahara M.	Thorac Cancer. 2023 Oct;14(29):2941-2949. doi: 10.1111/1759-7714.15080. Epub 2023 Aug 23.	Atagi S	Thorac Cancer	2023	2023-08-23	PMC10569902		10.1111/1759-7714.15080
39482146	Randomized Phase II Trial of Amrubicin Plus Irinotecan Versus Cisplatin Plus Irinotecan in Chemo-naïve Patients With Extensive-Disease Small-Cell Lung Cancer: Results of the Japan Multinational Trial Organization (JMTO) LC 08-01	Yoshioka H, Ishida T, Atagi S, Tamiya A, Nishimura T, Iwamoto Y, Kanehara M, Kim YH, Korogi Y, Tomii K, Katakami N, Komuta K, Nishikawa M, Gemma A, Yamaki K, Kawahara M, Miyakoshi C, Mio T.	Clin Lung Cancer. 2025 Jan;26(1):1-8. doi: 10.1016/j.cllc.2024.09.004. Epub 2024 Oct 1.	Yoshioka H	Clin Lung Cancer	2025	2024-10-31			10.1016/j.cllc.2024.09.004
36944978	Radiomics nomogram for preoperative differentiation of pulmonary mucinous adenocarcinoma from tuberculoma in solitary pulmonary solid nodules	Zhang J, Hao L, Qi M, Xu Q, Zhang N, Feng H, Shi G.	BMC Cancer. 2023 Mar 21;23(1):261. doi: 10.1186/s12885-023-10734-4.	Zhang J	BMC Cancer	2023	2023-03-22	PMC10029225		10.1186/s12885-023-10734-4
35932953	Central Nervous System Efficacy of Furmonertinib (AST2818) Versus Gefitinib as First-Line Treatment for EGFR-Mutated NSCLC: Results From the FURLONG Study	Shi Y, Chen G, Wang X, Liu Y, Wu L, Hao Y, Liu C, Zhu S, Zhang X, Li Y, Liu J, Cao L, Cheng Y, Zhao H, Zhang S, Zang A, Cui J, Feng J, Yang N, Liu F, Jiang Y, Gu C.	J Thorac Oncol. 2022 Nov;17(11):1297-1305. doi: 10.1016/j.jtho.2022.07.1143. Epub 2022 Aug 3.	Shi Y	J Thorac Oncol	2022	2022-08-06			10.1016/j.jtho.2022.07.1143
36931576	Efficacy of oral amantadine among patients hospitalised with COVID-19: A randomised, double-blind, placebo-controlled, multicentre study	Barczyk A, Czajkowska-Malinowska M, Farnik M, Barczyk M, Boda Ł, Cofta S, Duława J, Dyrbuś M, Harat R, Huk M, Kotecka S, Nahorecki A, Nasiłowski J, Naumnik W, Przybylski G, Słaboń-Willand M, Skoczyński S, Wita K, Zioło G, Kuna P.	Respir Med. 2023 Jun;212:107198. doi: 10.1016/j.rmed.2023.107198. Epub 2023 Mar 15.	Barczyk A	Respir Med	2023	2023-03-17	PMC10015090		10.1016/j.rmed.2023.107198
36653090	PCSK9 Inhibition During the Inflammatory Stage of SARS-CoV-2 Infection	Navarese EP, Podhajski P, Gurbel PA, Grzelakowska K, Ruscio E, Tantry U, Magielski P, Kubica A, Niezgoda P, Adamski P, Junik R, Przybylski G, Pilaczyńska-Cemel M, Rupji M, Specchia G, Pinkas J, Gajda R, Gorog DA, Andreotti F, Kubica J.	J Am Coll Cardiol. 2023 Jan 24;81(3):224-234. doi: 10.1016/j.jacc.2022.10.030.	Navarese EP	J Am Coll Cardiol	2023	2023-01-18	PMC9842071		10.1016/j.jacc.2022.10.030
36071409	Comparing efficacy and safety of P013, a proposed pertuzumab biosimilar, with the reference product in HER2-positive breast cancer patients: a randomized, phase III, equivalency clinical trial	Allahyari A, Ehsanpour A, Najafi B, Ansarinejad N, Mehrzad V, Kalantari B, Raafat J, Ghadiany M, Shahi F, Gharib B, Moazed V, Khosravi A, Mirpour MH, Salari S, Mortazavizadeh S, Nekoyi A, Khani M, Sadeghi A, Gharib S, Bary A, Mirzania M, Haghighat S, Razavi SM, Emami SAH, Hosseinzadeh M, Mirbolouk M, Sadighi S, Shahrasbi A, Esfahani A, Gity M, Anjidani N, Kafi H, Najafi S.	BMC Cancer. 2022 Sep 7;22(1):960. doi: 10.1186/s12885-022-09895-5.	Allahyari A	BMC Cancer	2022	2022-09-07	PMC9450379		10.1186/s12885-022-09895-5
TUBERCULOSIS AND LUNG CANCER
40057343	Ivonescimab versus pembrolizumab for PD-L1-positive non-small cell lung cancer (HARMONi-2): a randomised, double-blind, phase 3 study in China	Xiong A, Wang L, Chen J, Wu L, Liu B, Yao J, Zhong H, Li J, Cheng Y, Sun Y, Ge H, Yao J, Shi Q, Zhou M, Chen B, Han Z, Wang J, Bu Q, Zhao Y, Chen J, Nie L, Li G, Li X, Yu X, Ji Y, Sun D, Ai X, Chu Q, Lin Y, Hao J, Huang D, Zhou C, Shan J, Yang H, Liu X, Wang J, Shang Y, Mei X, Yang J, Lu D, Hu M, Wang ZM, Li B, Xia M, Zhou C.	Lancet. 2025 Mar 8;405(10481):839-849. doi: 10.1016/S0140-6736(24)02722-3.	Xiong A	Lancet	2025	2025-03-08			10.1016/S0140-6736(24)02722-3
36764316	Sotorasib versus docetaxel for previously treated non-small-cell lung cancer with KRAS(G12C) mutation: a randomised, open-label, phase 3 trial	de Langen AJ, Johnson ML, Mazieres J, Dingemans AC, Mountzios G, Pless M, Wolf J, Schuler M, Lena H, Skoulidis F, Yoneshima Y, Kim SW, Linardou H, Novello S, van der Wekken AJ, Chen Y, Peters S, Felip E, Solomon BJ, Ramalingam SS, Dooms C, Lindsay CR, Ferreira CG, Blais N, Obiozor CC, Wang Y, Mehta B, Varrieur T, Ngarmchamnanrith G, Stollenwerk B, Waterhouse D, Paz-Ares L; CodeBreaK 200 Investiga…	Lancet. 2023 Mar 4;401(10378):733-746. doi: 10.1016/S0140-6736(23)00221-0. Epub 2023 Feb 7.	de Langen AJ	Lancet	2023	2023-02-10			10.1016/S0140-6736(23)00221-0
38227033	Perioperative Toripalimab Plus Chemotherapy for Patients With Resectable Non-Small Cell Lung Cancer: The Neotorch Randomized Clinical Trial	Lu S, Zhang W, Wu L, Wang W, Zhang P; Neotorch Investigators; Fang W, Xing W, Chen Q, Yang L, Mei J, Tan L, Sun X, Xu S, Hu X, Yu G, Yu D, Yang N, Chen Y, Shan J, Xing L, Tian H, Zhang X, Zhou M, Fang H, Wu G, Liu Y, Ye M, Cao L, Jiang J, Li X, Zhu L, Li S, Kang M, Zhong A, Chen K, Wu N, Sun Q, Ma H, Cai K, Wang C, Lin G, Zhu K, Zhang Y, Zhang X, Hu H, Zhang W, Chen J, Yang Z, Hang X, Hu J, Huang…	JAMA. 2024 Jan 16;331(3):201-211. doi: 10.1001/jama.2023.24735.	Lu S	JAMA	2024	2024-01-16	PMC10792477		10.1001/jama.2023.24735
33285097	Durvalumab, with or without tremelimumab, plus platinum-etoposide versus platinum-etoposide alone in first-line treatment of extensive-stage small-cell lung cancer (CASPIAN): updated results from a randomised, controlled, open-label, phase 3 trial	Goldman JW, Dvorkin M, Chen Y, Reinmuth N, Hotta K, Trukhin D, Statsenko G, Hochmair MJ, Özgüroğlu M, Ji JH, Garassino MC, Voitko O, Poltoratskiy A, Ponce S, Verderame F, Havel L, Bondarenko I, Każarnowicz A, Losonczy G, Conev NV, Armstrong J, Byrne N, Thiyagarajah P, Jiang H, Paz-Ares L; CASPIAN investigators.	Lancet Oncol. 2021 Jan;22(1):51-65. doi: 10.1016/S1470-2045(20)30539-8. Epub 2020 Dec 4.	Goldman JW	Lancet Oncol	2021	2020-12-07			10.1016/S1470-2045(20)30539-8
35662408	Furmonertinib (AST2818) versus gefitinib as first-line therapy for Chinese patients with locally advanced or metastatic EGFR mutation-positive non-small-cell lung cancer (FURLONG): a multicentre, double-blind, randomised phase 3 study	Shi Y, Chen G, Wang X, Liu Y, Wu L, Hao Y, Liu C, Zhu S, Zhang X, Li Y, Liu J, Cao L, Cheng Y, Zhao H, Zhang S, Zang A, Cui J, Feng J, Yang N, Liu F, Jiang Y, Gu C; FURLONG investigators.	Lancet Respir Med. 2022 Nov;10(11):1019-1028. doi: 10.1016/S2213-2600(22)00168-0. Epub 2022 Jun 2.	Shi Y	Lancet Respir Med	2022	2022-06-06			10.1016/S2213-2600(22)00168-0
37156249	Sintilimab plus chemotherapy for patients with EGFR-mutated non-squamous non-small-cell lung cancer with disease progression after EGFR tyrosine-kinase inhibitor therapy (ORIENT-31): second interim analysis from a double-blind, randomised, placebo-controlled, phase 3 trial	Lu S, Wu L, Jian H, Cheng Y, Wang Q, Fang J, Wang Z, Hu Y, Han L, Sun M, Miao L, Ding C, Cui J, Wang K, Li B, Li X, Ye F, Liu A, Pan Y, Cang S, Zhou H, Sun X, Shen Y, Wang S, Zhang W, He Y.	Lancet Respir Med. 2023 Jul;11(7):624-636. doi: 10.1016/S2213-2600(23)00135-2. Epub 2023 May 5.	Lu S	Lancet Respir Med	2023	2023-05-08			10.1016/S2213-2600(23)00135-2
31959349	Safety and patient-reported outcomes of atezolizumab, carboplatin, and etoposide in extensive-stage small-cell lung cancer (IMpower133): a randomized phase I/III trial	Mansfield AS, Każarnowicz A, Karaseva N, Sánchez A, De Boer R, Andric Z, Reck M, Atagi S, Lee JS, Garassino M, Liu SV, Horn L, Wen X, Quach C, Yu W, Kabbinavar F, Lam S, Morris S, Califano R.	Ann Oncol. 2020 Feb;31(2):310-317. doi: 10.1016/j.annonc.2019.10.021. Epub 2019 Dec 9.	Mansfield AS	Ann Oncol	2020	2020-01-22			10.1016/j.annonc.2019.10.021
39879593	Oral Regimens for Rifampin-Resistant, Fluoroquinolone-Susceptible Tuberculosis	Guglielmetti L, Khan U, Velásquez GE, Gouillou M, Abubakirov A, Baudin E, Berikova E, Berry C, Bonnet M, Cellamare M, Chavan V, Cox V, Dakenova Z, de Jong BC, Ferlazzo G, Karabayev A, Kirakosyan O, Kiria N, Kunda M, Lachenal N, Lecca L, McIlleron H, Motta I, Toscano SM, Mushtaque H, Nahid P, Oyewusi L, Panda S, Patil S, Phillips PPJ, Ruiz J, Salahuddin N, Garavito ES, Seung KJ, Ticona E, Trippa L…	N Engl J Med. 2025 Jan 30;392(5):468-482. doi: 10.1056/NEJMoa2400327.	Guglielmetti L	N Engl J Med	2025	2025-01-29	PMC7617355	EMS202805	10.1056/NEJMoa2400327
35908558	Sintilimab plus bevacizumab biosimilar IBI305 and chemotherapy for patients with EGFR-mutated non-squamous non-small-cell lung cancer who progressed on EGFR tyrosine-kinase inhibitor therapy (ORIENT-31): first interim results from a randomised, double-blind, multicentre, phase 3 trial	Lu S, Wu L, Jian H, Chen Y, Wang Q, Fang J, Wang Z, Hu Y, Sun M, Han L, Miao L, Ding C, Cui J, Li B, Pan Y, Li X, Ye F, Liu A, Wang K, Cang S, Zhou H, Sun X, Ferry D, Lin Y, Wang S, Zhang W, Zhang C.	Lancet Oncol. 2022 Sep;23(9):1167-1179. doi: 10.1016/S1470-2045(22)00382-5. Epub 2022 Jul 28.	Lu S	Lancet Oncol	2022	2022-07-31			10.1016/S1470-2045(22)00382-5
41125109	Ivonescimab plus chemotherapy versus tislelizumab plus chemotherapy as first-line treatment for advanced squamous non-small-cell lung cancer (HARMONi-6): a randomised, double-blind, phase 3 trial	Chen Z, Yang F, Jiang Z, Sun L, Wu L, Han Z, Fan Y, Zhao Y, Li X, Xu H, Meng X, Liu Y, Zhang Z, Luo H, Ma X, Ma X, Shi Q, Zhang Z, Yang R, Wang P, Pan P, Ai X, Li J, Pu X, Wang Z, Fang J, He M, He Y, Guo S, Li J, Wang H, Zhang J, Chu Q, Liu X, Ying S, Wu H, Sun H, Ji Y, Zhou M, Cao C, Tang K, Li Z, Li D, Zhang Z, Li J, Zhou J, Yang H, Du Y, Yang H, Shi J, Chen H, Li W, Lu D, Hu M, Maxwell Wang Z,…	Lancet. 2025 Nov 1;406(10515):2078-2088. doi: 10.1016/S0140-6736(25)01848-3. Epub 2025 Oct 19.	Chen Z	Lancet	2025	2025-10-22			10.1016/S0140-6736(25)01848-3
38518147	Integrated Nursing and Psychological Intervention for Tuberculosis Complicated by Lung Cancer: Clinical Efficacy	Yuan W, Chai L, Wang J, Liu C, Jiang Z, Deng M, Wang H.	Altern Ther Health Med. 2024 Dec;30(12):274-279.	Yuan W	Altern Ther Health Med	2024	2024-03-22
40374400	Multimodal prehabilitation before lung resection surgery: a multicentre randomised controlled trial	Brat K, Sova M, Homolka P, Plutinsky M, Genzor S, Pokorna A, Dosbaba F, Imrichova B, Chovanec Z, Mitas L, Mikulaskova M, Svoboda M, Olson L, Cundrle I; study group.	Br J Anaesth. 2025 Jul;135(1):188-196. doi: 10.1016/j.bja.2025.03.018. Epub 2025 May 14.	Brat K	Br J Anaesth	2025	2025-05-15	PMC12597589		10.1016/j.bja.2025.03.018
36336841	Sintilimab versus docetaxel as second-line treatment in advanced or metastatic squamous non-small-cell lung cancer: an open-label, randomized controlled phase 3 trial (ORIENT-3)	Shi Y, Wu L, Yu X, Xing P, Wang Y, Zhou J, Wang A, Shi J, Hu Y, Wang Z, An G, Fang Y, Sun S, Zhou C, Wang C, Ye F, Li X, Wang J, Wang M, Liu Y, Zhao Y, Yuan Y, Feng J, Chen Z, Shi J, Sun T, Wu G, Shu Y, Guo Q, Zhang Y, Song Y, Zhang S, Chen Y, Li W, Niu H, Hu W, Wang L, Huang J, Zhang Y, Cheng Y, Wu Z, Peng B, Sun J, Mancao C, Wang Y, Sun L.	Cancer Commun (Lond). 2022 Dec;42(12):1314-1330. doi: 10.1002/cac2.12385. Epub 2022 Nov 6.	Shi Y	Cancer Commun (Lond)	2022	2022-11-07	PMC9759762		10.1002/cac2.12385
34617068	Radiological and functional evidence of the bronchial spread of tuberculosis: an observational analysis	Chen RY, Yu X, Smith B, Liu X, Gao J, Diacon AH, Dawson R, Tameris M, Zhu H, Qu Y, Zhang R, Pan S, Jin X, Goldfeder LC, Cai Y, Arora K, Wang J, Vincent J, Malherbe ST, Thienemann F, Wilkinson RJ, Walzl G, Barry CE 3rd.	Lancet Microbe. 2021 Oct;2(10):e518-e526. doi: 10.1016/S2666-5247(21)00058-6.	Chen RY	Lancet Microbe	2021	2021-10-07	PMC8478663		10.1016/S2666-5247(21)00058-6
32060099	Routine-Dose and High-Dose Icotinib in Patients with Advanced Non-Small Cell Lung Cancer Harboring EGFR Exon 21-L858R Mutation: the Randomized, Phase II, INCREASE Trial	Li X, Zhang L, Jiang D, Wang Y, Zang A, Ding C, Zhao M, Su W, Zhang Y, Zhong D, Wu J, Zhang C, An G, Hu X, Cheng G, Wang H, Li Y, He X, Liu J, Liang L, Ding L, Mao L, Zhang S.	Clin Cancer Res. 2020 Jul 1;26(13):3162-3171. doi: 10.1158/1078-0432.CCR-19-3064. Epub 2020 Feb 14.	Li X	Clin Cancer Res	2020	2020-02-16			10.1158/1078-0432.CCR-19-3064
34284344	Autologous dendritic cell-based immunotherapy (DCVAC/LuCa) and carboplatin/paclitaxel in advanced non-small cell lung cancer: A randomized, open-label, phase I/II trial	Zemanova M, Cernovska M, Havel L, Bartek T, Lukesova S, Jakesova J, Vanasek J, Reiterer P, Kultan J, Andrasina I, Siskova L, Koubkova L, Skrickova J, Salajka F, Pesek M, Klepetko P, Beniak J, Fricke H, Kadlecova P, Korolkiewicz RP, Hraska M, Bartunkova J, Spisek R.	Cancer Treat Res Commun. 2021;28:100427. doi: 10.1016/j.ctarc.2021.100427. Epub 2021 Jun 26.	Zemanova M	Cancer Treat Res Commun	2021	2021-07-20			10.1016/j.ctarc.2021.100427
31628085	Efficacy, safety, and biomarker analysis of ensartinib in crizotinib-resistant, ALK-positive non-small-cell lung cancer: a multicentre, phase 2 trial	Yang Y, Zhou J, Zhou J, Feng J, Zhuang W, Chen J, Zhao J, Zhong W, Zhao Y, Zhang Y, Song Y, Hu Y, Yu Z, Gong Y, Chen Y, Ye F, Zhang S, Cao L, Fan Y, Wu G, Guo Y, Zhou C, Ma K, Fang J, Feng W, Liu Y, Zheng Z, Li G, Wu N, Song W, Liu X, Zhao S, Ding L, Mao L, Selvaggi G, Yuan X, Fu Y, Wang T, Xiao S, Zhang L.	Lancet Respir Med. 2020 Jan;8(1):45-53. doi: 10.1016/S2213-2600(19)30252-8. Epub 2019 Oct 15.	Yang Y	Lancet Respir Med	2020	2019-10-20			10.1016/S2213-2600(19)30252-8
40614747	Safety and immunogenicity of investigational tuberculosis vaccine M72/AS01(E-4) in people living with HIV in South Africa: an observer-blinded, randomised, controlled, phase 2 trial	Dagnew AF, Han LL, Naidoo K, Fairlie L, Innes JC, Middelkoop K, Tameris M, Wilkinson RJ, Ananworanich J, Bower D, Schlehuber L, Frahm N, Cinar A, Dunne M, Schmidt AC.	Lancet HIV. 2025 Aug;12(8):e546-e555. doi: 10.1016/S2352-3018(25)00124-9. Epub 2025 Jul 1.	Dagnew AF	Lancet HIV	2025	2025-07-04	PMC12310912		10.1016/S2352-3018(25)00124-9
37609677	A randomized phase III study of docetaxel alone versus docetaxel plus S-1 in patients with previously treated non-small cell lung cancer: JMTO LC09-01	Atagi S, Daimon T, Okishio K, Komuta K, Okano Y, Minato K, Kim YH, Usui R, Tabata C, Tamura A, Kawahara M.	Thorac Cancer. 2023 Oct;14(29):2941-2949. doi: 10.1111/1759-7714.15080. Epub 2023 Aug 23.	Atagi S	Thorac Cancer	2023	2023-08-23	PMC10569902		10.1111/1759-7714.15080
39482146	Randomized Phase II Trial of Amrubicin Plus Irinotecan Versus Cisplatin Plus Irinotecan in Chemo-naïve Patients With Extensive-Disease Small-Cell Lung Cancer: Results of the Japan Multinational Trial Organization (JMTO) LC 08-01	Yoshioka H, Ishida T, Atagi S, Tamiya A, Nishimura T, Iwamoto Y, Kanehara M, Kim YH, Korogi Y, Tomii K, Katakami N, Komuta K, Nishikawa M, Gemma A, Yamaki K, Kawahara M, Miyakoshi C, Mio T.	Clin Lung Cancer. 2025 Jan;26(1):1-8. doi: 10.1016/j.cllc.2024.09.004. Epub 2024 Oct 1.	Yoshioka H	Clin Lung Cancer	2025	2024-10-31			10.1016/j.cllc.2024.09.004
38320155	Four-Month High-Dose Rifampicin Regimens for Pulmonary Tuberculosis	Jindani A, Atwine D, Grint D, Bah B, Adams J, Ticona ER, Shrestha B, Agizew T, Hamid S, Jamil B, Byamukama A, Kananura K, Mugisha Taremwa I, Bonnet M, Camara LM, Bah-Sow OY, Bah KS, Bah NM, Sow M, Ticona Huaroto CE, Mugruza Pineda R, Tandukar B, Raya BB, Shrestha N, Mathoma A, Mathebula-Modongo UP, Basotli J, Irfan M, Begum D, Muzammil A, Ahmed I, Hasan R, Burgos MV, Sultan F, Hassan M, Masood I,…	NEJM Evid. 2023 Sep;2(9):EVIDoa2300054. doi: 10.1056/EVIDoa2300054. Epub 2023 Aug 22.	Jindani A	NEJM Evid	2023	2024-02-06			10.1056/EVIDoa2300054
35939114	Radiomics based on enhanced CT for differentiating between pulmonary tuberculosis and pulmonary adenocarcinoma presenting as solid nodules or masses	Zhao W, Xiong Z, Jiang Y, Wang K, Zhao M, Lu X, Liu A, Qin D, Li Z.	J Cancer Res Clin Oncol. 2023 Jul;149(7):3395-3408. doi: 10.1007/s00432-022-04256-y. Epub 2022 Aug 8.	Zhao W	J Cancer Res Clin Oncol	2023	2022-08-08	PMC11797138		10.1007/s00432-022-04256-y
37196430	Prospective Randomized Trial of Docetaxel Versus Best Supportive Care in Patients With Non-Small-Cell Lung Cancer Previously Treated With Platinum-Based Chemotherapy	Shepherd FA, Dancey J, Ramlau R, Mattson K, Gralla R, O'Rourke M, Levitan N, Gressot L, Vincent M, Burkes R, Coughlin S, Kim Y, Berille J.	J Clin Oncol. 2023 May 20;41(15):2673-2681. doi: 10.1200/JCO.22.02545.	Shepherd FA	J Clin Oncol	2023	2023-05-17			10.1200/JCO.22.02545
36071409	Comparing efficacy and safety of P013, a proposed pertuzumab biosimilar, with the reference product in HER2-positive breast cancer patients: a randomized, phase III, equivalency clinical trial	Allahyari A, Ehsanpour A, Najafi B, Ansarinejad N, Mehrzad V, Kalantari B, Raafat J, Ghadiany M, Shahi F, Gharib B, Moazed V, Khosravi A, Mirpour MH, Salari S, Mortazavizadeh S, Nekoyi A, Khani M, Sadeghi A, Gharib S, Bary A, Mirzania M, Haghighat S, Razavi SM, Emami SAH, Hosseinzadeh M, Mirbolouk M, Sadighi S, Shahrasbi A, Esfahani A, Gity M, Anjidani N, Kafi H, Najafi S.	BMC Cancer. 2022 Sep 7;22(1):960. doi: 10.1186/s12885-022-09895-5.	Allahyari A	BMC Cancer	2022	2022-09-07	PMC9450379		10.1186/s12885-022-09895-5
40963202	Single high-dose vitamin D supplementation impacts ultramarathon-induced changes in serum levels of bone turnover markers: a double-blind randomized controlled trial	Stankiewicz B, Kochanowicz A, Brzezińska P, Niespodziński B, Reczkowicz J, Waldziński T, Kowalik T, Piskorska E, Wędrowska E, Antosiewicz J, Mieszkowski J.	J Int Soc Sports Nutr. 2025 Dec;22(1):2561661. doi: 10.1080/15502783.2025.2561661. Epub 2025 Sep 17.	Stankiewicz B	J Int Soc Sports Nutr	2025	2025-09-18	PMC12447467		10.1080/15502783.2025.2561661
41499522	Clinical testing of drug treatment shortening in patients with TB using PET/CT imaging of lung lesions	Malherbe ST, Chen RY, Yu X, Smith B, Liu X, Gao J, Diacon AH, Dawson R, Tameris M, Zhu H, Qu Y, Jin H, Pan S, Dodd LE, Wang J, Goldfeder LC, Cai Y, Arora K, Vincent J, Narunsky K, Serole K, Goliath RT, Da Costa L, Taliep A, Aziz S, Daroowala R, Thienemann F, Mukasa S, Court R, Sossen B, Ahlers P, Mendelsohn SC, White L, Gouel A, Lau CY, Hassan S, Liang L, Duan H, Moghaddam GK, Paripati P, Lahouar…	Sci Transl Med. 2026 Jan 7;18(831):eadt5626. doi: 10.1126/scitranslmed.adt5626. Epub 2026 Jan 7.	Malherbe ST	Sci Transl Med	2026	2026-01-07	PMC7618742	EMS212292	10.1126/scitranslmed.adt5626
36944978	Radiomics nomogram for preoperative differentiation of pulmonary mucinous adenocarcinoma from tuberculoma in solitary pulmonary solid nodules	Zhang J, Hao L, Qi M, Xu Q, Zhang N, Feng H, Shi G.	BMC Cancer. 2023 Mar 21;23(1):261. doi: 10.1186/s12885-023-10734-4.	Zhang J	BMC Cancer	2023	2023-03-22	PMC10029225		10.1186/s12885-023-10734-4
36653090	PCSK9 Inhibition During the Inflammatory Stage of SARS-CoV-2 Infection	Navarese EP, Podhajski P, Gurbel PA, Grzelakowska K, Ruscio E, Tantry U, Magielski P, Kubica A, Niezgoda P, Adamski P, Junik R, Przybylski G, Pilaczyńska-Cemel M, Rupji M, Specchia G, Pinkas J, Gajda R, Gorog DA, Andreotti F, Kubica J.	J Am Coll Cardiol. 2023 Jan 24;81(3):224-234. doi: 10.1016/j.jacc.2022.10.030.	Navarese EP	J Am Coll Cardiol	2023	2023-01-18	PMC9842071		10.1016/j.jacc.2022.10.030
34272336	Effect of quitting smoking on health outcomes during treatment for tuberculosis: secondary analysis of the TB & Tobacco Trial	Siddiqi K, Keding A, Marshall AM, Dogar O, Li J, Huque R, Fatima R, Khan A, Elsey H, Gabe R, Kotz D, Sheikh A.	Thorax. 2022 Jan;77(1):74-78. doi: 10.1136/thoraxjnl-2020-215926. Epub 2021 Jul 16.	Siddiqi K	Thorax	2022	2021-07-17			10.1136/thoraxjnl-2020-215926
35932953	Central Nervous System Efficacy of Furmonertinib (AST2818) Versus Gefitinib as First-Line Treatment for EGFR-Mutated NSCLC: Results From the FURLONG Study	Shi Y, Chen G, Wang X, Liu Y, Wu L, Hao Y, Liu C, Zhu S, Zhang X, Li Y, Liu J, Cao L, Cheng Y, Zhao H, Zhang S, Zang A, Cui J, Feng J, Yang N, Liu F, Jiang Y, Gu C.	J Thorac Oncol. 2022 Nov;17(11):1297-1305. doi: 10.1016/j.jtho.2022.07.1143. Epub 2022 Aug 3.	Shi Y	J Thorac Oncol	2022	2022-08-06			10.1016/j.jtho.2022.07.1143
36931576	Efficacy of oral amantadine among patients hospitalised with COVID-19: A randomised, double-blind, placebo-controlled, multicentre study	Barczyk A, Czajkowska-Malinowska M, Farnik M, Barczyk M, Boda Ł, Cofta S, Duława J, Dyrbuś M, Harat R, Huk M, Kotecka S, Nahorecki A, Nasiłowski J, Naumnik W, Przybylski G, Słaboń-Willand M, Skoczyński S, Wita K, Zioło G, Kuna P.	Respir Med. 2023 Jun;212:107198. doi: 10.1016/j.rmed.2023.107198. Epub 2023 Mar 15.	Barczyk A	Respir Med	2023	2023-03-17	PMC10015090		10.1016/j.rmed.2023.107198
33215197	Risk Factors for Tuberculosis (TB) Among Household Contacts of Patients With Smear-Positive TB in 8 Provinces of Vietnam: A Nested Case-Control Study	Velen K, Nhung NV, Anh NT, Cuong PD, Hoa NB, Cuong NK, Dung NH, Sy DN, Britton WJ, Marks GB, Fox GJ.	Clin Infect Dis. 2021 Nov 2;73(9):e3358-e3364. doi: 10.1093/cid/ciaa1742.	Velen K	Clin Infect Dis	2021	2020-11-20			10.1093/cid/ciaa1742
33129099	Nano-curcumin therapy, a promising method in modulating inflammatory cytokines in COVID-19 patients	Valizadeh H, Abdolmohammadi-Vahid S, Danshina S, Ziya Gencer M, Ammari A, Sadeghi A, Roshangar L, Aslani S, Esmaeilzadeh A, Ghaebi M, Valizadeh S, Ahmadi M.	Int Immunopharmacol. 2020 Dec;89(Pt B):107088. doi: 10.1016/j.intimp.2020.107088. Epub 2020 Oct 20.	Valizadeh H	Int Immunopharmacol	2020	2020-10-31	PMC7574843		10.1016/j.intimp.2020.107088
37951972	Beneficial effects of the combination of BCc1 and Hep-S nanochelating-based medicines on IL-6 in hospitalized moderate COVID-19 adult patients: a randomized, double-blind, placebo-controlled clinical trial	Hafizi M, Kalanaky S, Fakharzadeh S, Karimi P, Fakharian A, Lookzadeh S, Mortaz E, Mirenayat MS, Heshmatnia J, Karam MB, Zamani H, Nadji A, Toutkaboni MP, Oraee-Yazdani S, Akbari ME, Jamaati H, Nazaran MH.	Trials. 2023 Nov 11;24(1):720. doi: 10.1186/s13063-023-07624-2.	Hafizi M	Trials	2023	2023-11-11	PMC10638761		10.1186/s13063-023-07624-2
RISK FACTORS AND CARCINOGENESIS
32655006	Inflammatory and Insulinemic Dietary Patterns: Influence on Circulating Biomarkers and Prostate Cancer Risk	Aroke D, Folefac E, Shi N, Jin Q, Clinton SK, Tabung FK.	Cancer Prev Res (Phila). 2020 Oct;13(10):841-852. doi: 10.1158/1940-6207.CAPR-20-0236. Epub 2020 Jul 12.	Aroke D	Cancer Prev Res (Phila)	2020	2020-07-14	PMC7541682	NIHMS1610098	10.1158/1940-6207.CAPR-20-0236
37163267	Analysis of Body Mass Index in Early and Middle Adulthood and Estimated Risk of Gastrointestinal Cancer	Loomans-Kropp HA, Umar A.	JAMA Netw Open. 2023 May 1;6(5):e2310002. doi: 10.1001/jamanetworkopen.2023.10002.	Loomans-Kropp HA	JAMA Netw Open	2023	2023-05-10	PMC10173015		10.1001/jamanetworkopen.2023.10002
36449061	Risk stratification for 1- to 2-cm gastric gastrointestinal stromal tumors: visual assessment of CT and EUS high-risk features versus CT radiomics analysis	Jia X, Wan L, Chen X, Ji W, Huang S, Qi Y, Cui J, Wei S, Cheng J, Chai F, Feng C, Liu Y, Zhang H, Sun Y, Hong N, Rao S, Zhang X, Xiao Y, Ye Y, Tang L, Wang Y.	Eur Radiol. 2023 Apr;33(4):2768-2778. doi: 10.1007/s00330-022-09228-x. Epub 2022 Nov 30.	Jia X	Eur Radiol	2023	2022-11-30			10.1007/s00330-022-09228-x
32589229	Association Between Lifestyle Factors, Vitamin and Garlic Supplementation, and Gastric Cancer Outcomes: A Secondary Analysis of a Randomized Clinical Trial	Guo Y, Li ZX, Zhang JY, Ma JL, Zhang L, Zhang Y, Zhou T, Liu WD, Han ZX, Li WQ, Pan KF, You WC.	JAMA Netw Open. 2020 Jun 1;3(6):e206628. doi: 10.1001/jamanetworkopen.2020.6628.	Guo Y	JAMA Netw Open	2020	2020-06-27	PMC7320300		10.1001/jamanetworkopen.2020.6628
39216825	Post-hoc analysis of clinicopathological factors affecting lateral lymph node metastasis based on STELLAR study for rectal cancer	Chen LN, Jiang J, Jiang LM, Zhou HT, Li N, Lu NN, Gao YH, Liu SX, Wang WL, Wei LC, Li S, Cai Y, Li YH, Wang SL, Liu YP, Song YW, Fang H, Chen B, Li YX, Jin J, Tang Y.	Radiother Oncol. 2024 Nov;200:110512. doi: 10.1016/j.radonc.2024.110512. Epub 2024 Aug 30.	Chen LN	Radiother Oncol	2024	2024-08-31			10.1016/j.radonc.2024.110512
35567376	A novel Pyroptosis-related long non-coding RNA signature for predicting the prognosis and immune landscape of head and neck squamous cell carcinoma	Zhou C, Shen Y, Jin Y, Shen Z, Ye D, Shen Y, Deng H.	Cancer Med. 2022 Dec;11(24):5097-5112. doi: 10.1002/cam4.4819. Epub 2022 May 14.	Zhou C	Cancer Med	2022	2022-05-14	PMC9761069		10.1002/cam4.4819
36100893	Novel postoperative nomograms for predicting individual prognoses of hepatitis B-related hepatocellular carcinoma with cirrhosis	Xu L, Dai F, Wang P, Li L, Zhang M, Xu M.	BMC Surg. 2022 Sep 13;22(1):339. doi: 10.1186/s12893-022-01789-4.	Xu L	BMC Surg	2022	2022-09-13	PMC9472365		10.1186/s12893-022-01789-4
32859616	Changes in Dietary Inflammatory Index Patterns with Weight Loss in Women: A Randomized Controlled Trial	Duggan C, Tapsoba JD, Shivappa N, Harris HR, Hébert JR, Wang CY, McTiernan A.	Cancer Prev Res (Phila). 2021 Jan;14(1):85-94. doi: 10.1158/1940-6207.CAPR-20-0181. Epub 2020 Aug 28.	Duggan C	Cancer Prev Res (Phila)	2021	2020-08-30	PMC7914258	NIHMS1625321	10.1158/1940-6207.CAPR-20-0181
34043621	Serological biomarker for assessing human exposure to Aedes mosquito bites during a randomized vector control intervention trial in northeastern Thailand	Fustec B, Phanitchat T, Aromseree S, Pientong C, Thaewnongiew K, Ekalaksananan T, Cerqueira D, Poinsignon A, Elguero E, Bangs MJ, Alexander N, Overgaard HJ, Corbel V.	PLoS Negl Trop Dis. 2021 May 27;15(5):e0009440. doi: 10.1371/journal.pntd.0009440. eCollection 2021 May.	Fustec B	PLoS Negl Trop Dis	2021	2021-05-27	PMC8189451		10.1371/journal.pntd.0009440
33229339	Effects of Supplemental Calcium and Vitamin D on Circulating Biomarkers of Gut Barrier Function in Patients with Colon Adenoma: A Randomized Clinical Trial	Vermandere K, Bostick RM, Tran HQ, Gewirtz AT, Barry EL, Rutherford RE, Seabrook ME, Fedirko V.	Cancer Prev Res (Phila). 2021 Mar;14(3):393-402. doi: 10.1158/1940-6207.CAPR-20-0461. Epub 2020 Nov 23.	Vermandere K	Cancer Prev Res (Phila)	2021	2020-11-24	PMC8137511	NIHMS1647988	10.1158/1940-6207.CAPR-20-0461
40467247	Changes in urinary metabolomics after meat-containing meals with and without cruciferous or apiaceous vegetables indicate modulation of nucleotide metabolism in addition to xenobiotic metabolism: A randomized crossover study	Pan JH, Kim JK, Lee K, Le BL, Lee JA, Trudo SP.	Food Res Int. 2025 Aug;214:116680. doi: 10.1016/j.foodres.2025.116680. Epub 2025 May 20.	Pan JH	Food Res Int	2025	2025-06-04			10.1016/j.foodres.2025.116680
32274103	Effects of age on the association between pulmonary tuberculosis and lung cancer in a South Korean cohort	An, S. J.; Kim, Y.; Han, S.; Heo, J.	An SJ et al. Journal of Thoracic Disease. 2020;12(3):375–382.	An	Journal of Thoracic Disease	2020		PMC7139000		10.21037/jtd.2020.01.38
38981881	Long-term outcomes of laparoscopic versus open distal gastrectomy for patients with advanced gastric cancer in North China: a multicenter randomized controlled trial	Xing J, Cai J, Wang X, Zhang N, An D, Li F, Cui M, Niu L, Gao C, Fan Q, Ren S, Zhang Z, Su X; SWEET trial group.	Surg Endosc. 2024 Sep;38(9):4976-4985. doi: 10.1007/s00464-024-10952-2. Epub 2024 Jul 9.	Xing J	Surg Endosc	2024	2024-07-09	PMC11362494		10.1007/s00464-024-10952-2
37345907	Increased lung cancer risk and associated risk factors in tuberculosis survivors: a Korean Population-Based study	Moon, S. M.; Choi, H.; Kim, S. H.; Kang, H. K.; Park, D. W.; Jung, J. H.; Han, K.; Shin, D. W.; Lee, H.	Moon SM et al. Clinical Infectious Diseases. 2023;77(9):1329–1339.	Moon	Clinical Infectious Diseases	2023		PMC10640693		10.1093/cid/ciad373
TUBERCULOSIS		AND INFLAMMATION
39756697	N-acetylcysteine modulates markers of oxidation, inflammation and infection in tuberculosis	Mapamba DA, Sabi I, Lalashowi J, Sauli E, Buza J, Olomi W, Mtafya B, Kibona M, Bakuli A, Rachow A, Velen K, Hoelscher M, Ntinginya NE, Charalambous S, Churchyard G, Wallis RS; TB SEQUEL consortium.	J Infect. 2025 Feb;90(2):106379. doi: 10.1016/j.jinf.2024.106379. Epub 2025 Jan 3.	Mapamba DA	J Infect	2025	2025-01-05			10.1016/j.jinf.2024.106379
35812431	Relationship Between Anemia and Systemic Inflammation in People Living With HIV and Tuberculosis: A Sub-Analysis of the CADIRIS Clinical Trial	Araújo-Pereira M, Barreto-Duarte B, Arriaga MB, Musselwhite LW, Vinhaes CL, Belaunzaran-Zamudio PF, Rupert A, Montaner LJ, Lederman MM, Sereti I, Madero JGS, Andrade BB.	Front Immunol. 2022 Jun 23;13:916216. doi: 10.3389/fimmu.2022.916216. eCollection 2022.	Araújo-Pereira M	Front Immunol	2022	2022-07-11	PMC9260499		10.3389/fimmu.2022.916216
39774313	Xalnesiran with or without an Immunomodulator in Chronic Hepatitis B	Hou J, Zhang W, Xie Q, Hua R, Tang H, Morano Amado LE, Yang SS, Peng CY, Su WW, Chuang WL, Kim DJ, Avihingsanon A, Kao JH, Leerapun A, Yuen MF, Asselah T, Liang X, Bo Q, Canducci F, Catanese MT, Chen E, Cheng C, Chughlay F, Das S, Glavini K, Guerreiro N, Huang Y, Kakrana P, Kazma R, Patil A, Pavlovic V, Surujbally B, Triyatni M, Upmanyu R, Wat C, Gane E; Piranga Study Group.	N Engl J Med. 2024 Dec 5;391(22):2098-2109. doi: 10.1056/NEJMoa2405485.	Hou J	N Engl J Med	2024	2025-01-08			10.1056/NEJMoa2405485
34617068	Radiological and functional evidence of the bronchial spread of tuberculosis: an observational analysis	Chen RY, Yu X, Smith B, Liu X, Gao J, Diacon AH, Dawson R, Tameris M, Zhu H, Qu Y, Zhang R, Pan S, Jin X, Goldfeder LC, Cai Y, Arora K, Wang J, Vincent J, Malherbe ST, Thienemann F, Wilkinson RJ, Walzl G, Barry CE 3rd.	Lancet Microbe. 2021 Oct;2(10):e518-e526. doi: 10.1016/S2666-5247(21)00058-6.	Chen RY	Lancet Microbe	2021	2021-10-07	PMC8478663		10.1016/S2666-5247(21)00058-6
35120127	Lung and blood early biomarkers for host-directed tuberculosis therapies: Secondary outcome measures from a randomized controlled trial	Wallis RS, Ginindza S, Beattie T, Arjun N, Likoti M, Sebe M, Edward VA, Rassool M, Ahmed K, Fielding K, Ahidjo BA, Vangu MDT, Churchyard G.	PLoS One. 2022 Feb 4;17(2):e0252097. doi: 10.1371/journal.pone.0252097. eCollection 2022.	Wallis RS	PLoS One	2022	2022-02-04	PMC8815935		10.1371/journal.pone.0252097
33951066	Nutritional markers and proteome in patients undergoing treatment for pulmonary tuberculosis differ by geographic region	Jarsberg LG, Kedia K, Wendler J, Wright AT, Piehowski PD, Gritsenko MA, Shi T, Lewinsohn DM, Sigal GB, Weiner MH, Smith RD, Keane J, Jacobs JM, Nahid P.	PLoS One. 2021 May 5;16(5):e0250586. doi: 10.1371/journal.pone.0250586. eCollection 2021.	Jarsberg LG	PLoS One	2021	2021-05-05	PMC8099102		10.1371/journal.pone.0250586
36014824	Anemia Is a Strong Predictor of Wasting, Disease Severity, and Progression, in Clinical Tuberculosis (TB)	Ashenafi S, Bekele A, Aseffa G, Amogne W, Kassa E, Aderaye G, Worku A, Bergman P, Brighenti S.	Nutrients. 2022 Aug 12;14(16):3318. doi: 10.3390/nu14163318.	Ashenafi S	Nutrients	2022	2022-08-26	PMC9413151		10.3390/nu14163318
37213145	Analysis of the effect of anti-tuberculosis therapy combined with all-in-one nursing care on the alleviation of inflammation in patients with pulmonary tuberculosis	Liu A, Yin X, Wang R, Cheng L, Zhang Y, Tu F, Ma J, Zhong Y.	Cell Mol Biol (Noisy-le-grand). 2023 Jan 31;69(1):131-136. doi: 10.14715/cmb/2022.69.1.23.	Liu A	Cell Mol Biol (Noisy-le-grand)	2023	2023-05-22			10.14715/cmb/2022.69.1.23
32194800	Pulmonary Tuberculosis is Associated with Elevated Risk of Lung cancer in Korea: The Nationwide Cohort Study	Oh, C.; Roh, Y.; Lim, D.; Kong, H.; Cho, H.; Hwangbo, B.; Won, Y.; Jung, K.; Oh, K.	Oh C et al. Journal of Cancer. 2020;11(7):1899–1906.	Oh	Journal of Cancer	2020		PMC7052874		10.7150/jca.37022
37562904	A study to evaluate the hepatoprotective effect of N- acetylcysteine on anti tuberculosis drug induced hepatotoxicity and quality of life	Sukumaran D, Usharani P, Paramjyothi GK, Subbalaxmi MVS, Sireesha K, Abid Ali M.	Indian J Tuberc. 2023 Jul;70(3):303-310. doi: 10.1016/j.ijtb.2022.05.012. Epub 2022 Jun 1.	Sukumaran D	Indian J Tuberc	2023	2023-08-10			10.1016/j.ijtb.2022.05.012
34478360	Pulmonary Tuberculosis and the Incidence of Lung Cancer among Patients with Chronic Obstructive Pulmonary Disease	Park, H. Y.; Kang, D.; Shin, S. H.; Choi, H.; Jang, S. H.; Lee, C.; Kim, H.; Kwon, O. J.; Rhee, C. K.; Cho, J.	Park HY et al. Annals of the American Thoracic Society. 2021;19(4):640–648.	Park	Annals of the American Thoracic Society	2021				10.1513/annalsats.202010-1240oc
38850838	Effect of Metformin on systemic chemokine responses during anti-tuberculosis chemotherapy	Pavan Kumar N, Padmapriyadarsini C, Nancy A, Tamizhselvan M, Mohan A, Reddy D, Ganga Devi NP, Rathinam P, Jeyadeepa B, Shandil RK, Guleria R, Singh M, Babu S.	Tuberculosis (Edinb). 2024 Sep;148:102523. doi: 10.1016/j.tube.2024.102523. Epub 2024 Jun 1.	Pavan Kumar N	Tuberculosis (Edinb)	2024	2024-06-08			10.1016/j.tube.2024.102523
39790229	Risk of Lung Cancer and Risk Factors of Lung Cancer in People Infected with Tuberculosis	Hong, S.; Kim, J.; Park, K.; Park, B.; Choi, B. Y.	Hong S et al. Journal of Cancer Prevention. 2024;29(4):157–164.	Hong	Journal of Cancer Prevention	2024		PMC11706730		10.15430/jcp.24.016
34307194	Plasma LOX-Products and Monocyte Signaling Is Reduced by Adjunctive Cyclooxygenase-2 Inhibitor in a Phase I Clinical Trial of Tuberculosis Patients	Jøntvedt Jørgensen M, Nore KG, Aass HCD, Layre E, Nigou J, Mortensen R, Tasken K, Kvale D, Jenum S, Tonby K, Dyrhol-Riise AM.	Front Cell Infect Microbiol. 2021 Jul 9;11:669623. doi: 10.3389/fcimb.2021.669623. eCollection 2021.	Jøntvedt Jørgensen M	Front Cell Infect Microbiol	2021	2021-07-26	PMC8299478		10.3389/fcimb.2021.669623
36653090	PCSK9 Inhibition During the Inflammatory Stage of SARS-CoV-2 Infection	Navarese EP, Podhajski P, Gurbel PA, Grzelakowska K, Ruscio E, Tantry U, Magielski P, Kubica A, Niezgoda P, Adamski P, Junik R, Przybylski G, Pilaczyńska-Cemel M, Rupji M, Specchia G, Pinkas J, Gajda R, Gorog DA, Andreotti F, Kubica J.	J Am Coll Cardiol. 2023 Jan 24;81(3):224-234. doi: 10.1016/j.jacc.2022.10.030.	Navarese EP	J Am Coll Cardiol	2023	2023-01-18	PMC9842071		10.1016/j.jacc.2022.10.030
34849651	Randomized Trial of Metformin With Anti-Tuberculosis Drugs for Early Sputum Conversion in Adults With Pulmonary Tuberculosis	Padmapriydarsini C, Mamulwar M, Mohan A, Shanmugam P, Gomathy NS, Mane A, Singh UB, Pavankumar N, Kadam A, Kumar H, Suresh C, Reddy D, Devi P, Ramesh PM, Sekar L, Jawahar S, Shandil RK, Singh M, Menon J, Guleria R.	Clin Infect Dis. 2022 Aug 31;75(3):425-434. doi: 10.1093/cid/ciab964.	Padmapriydarsini C	Clin Infect Dis	2022	2021-12-01	PMC9427151		10.1093/cid/ciab964
37804064	Exhaled nitric oxide is associated with inflammatory biomarkers and risk of acute respiratory exacerbations in children with HIV-associated chronic lung disease	Flygel TT, Hameiri-Bowen D, Simms V, Rowland-Jones S, Ferrand RA, Bandason T, Yindom LM, Odland JØ, Cavanagh JP, Flaegstad T, Sovershaeva E.	HIV Med. 2024 Feb;25(2):223-232. doi: 10.1111/hiv.13565. Epub 2023 Oct 7.	Flygel TT	HIV Med	2024	2023-10-07			10.1111/hiv.13565
40044198	Long-term safety and efficacy of anti-GM-CSF otilimab in patients with rheumatoid arthritis: long-term extension of three phase 3 randomised trials (contRAst X)	Weinblatt ME, Taylor PC, McInnes IB, Atsumi T, Strand V, Takeuchi T, Bracher M, Brooks D, Curtis P, Gupta A, Nijhawan R, O'Shea C, Rayner K, Saurigny D, Shelton C, Wang M, Wang R, Fleischmann RM.	BMJ Open. 2025 Mar 5;15(3):e088869. doi: 10.1136/bmjopen-2024-088869.	Weinblatt ME	BMJ Open	2025	2025-03-05	PMC11883618		10.1136/bmjopen-2024-088869
36715850	Safety of upadacitinib in Latin American patients with rheumatoid arthritis: an integrated safety analysis of the SELECT phase 3 clinical program	Kakehasi AM, Radominski SC, Baravalle MD, Palazuelos FCI, Garcia-Garcia C, Arruda MS, Curi M, Liu J, Qiao M, Velez-Sanchez P, Vargas JI.	Clin Rheumatol. 2023 May;42(5):1249-1258. doi: 10.1007/s10067-023-06513-y. Epub 2023 Jan 30.	Kakehasi AM	Clin Rheumatol	2023	2023-01-30	PMC9886207		10.1007/s10067-023-06513-y
41136950	The combined effect of statin and vitamin C in patients with pulmonary septic shock: a single-center, double-blind clinical trial	Farzanegan B, Shafigh N, Hasheminik M, Alipour H, Behzadfar A, Safaee N, Shafigh E, Dizaji MK.	BMC Infect Dis. 2025 Oct 24;25(1):1407. doi: 10.1186/s12879-025-11831-4.	Farzanegan B	BMC Infect Dis	2025	2025-10-24	PMC12553233		10.1186/s12879-025-11831-4
36981950	Decision Analytic Modeling for Global Clinical Trial Planning: A Case for HIV-Positive Patients at High Risk for Mycobacterium tuberculosis Sepsis in Uganda	Keim-Malpass J, Heysell SK, Thomas TA, Lobo JM, Mpagama SG, Muzoora C, Moore CC.	Int J Environ Res Public Health. 2023 Mar 13;20(6):5041. doi: 10.3390/ijerph20065041.	Keim-Malpass J	Int J Environ Res Public Health	2023	2023-03-29	PMC10049353		10.3390/ijerph20065041
34853089	Efficacy and Safety of Ustekinumab in Patients With Active Systemic Lupus Erythematosus: Results of a Phase II Open-label Extension Study	van Vollenhoven RF, Hahn BH, Tsokos GC, Lipsky P, Gordon RM, Fei K, Lo KH, Chevrier M, Rose S, Berry P, Yao Z, Karyekar CS, Zuraw Q.	J Rheumatol. 2022 Apr;49(4):380-387. doi: 10.3899/jrheum.210805. Epub 2021 Dec 1.	van Vollenhoven RF	J Rheumatol	2022	2021-12-02			10.3899/jrheum.210805
36567519	The effect of Fingolimod on patients with moderate to severe COVID-19	Teymouri S, Pourbayram Kaleybar S, Hejazian SS, Hejazian SM, Ansarin K, Ardalan M, Zununi Vahed S.	Pharmacol Res Perspect. 2023 Feb;11(1):e01039. doi: 10.1002/prp2.1039.	Teymouri S	Pharmacol Res Perspect	2023	2022-12-26	PMC9791159		10.1002/prp2.1039
33423318	Role of autophagy in regulating interleukin-10 and the responses to corticosteroids and statins in asthma	Maneechotesuwan K, Kasetsinsombat K, Wongkajornsilp A, Barnes PJ.	Clin Exp Allergy. 2021 Dec;51(12):1553-1565. doi: 10.1111/cea.13825. Epub 2021 Jan 22.	Maneechotesuwan K	Clin Exp Allergy	2021	2021-01-10			10.1111/cea.13825
33097805	Lung gene expression signatures suggest pathogenic links and molecular markers for pulmonary tuberculosis, adenocarcinoma and sarcoidosis	Chai, Q.; Lu, Z.; Liu, Z.; Zhong, Y.; Zhang, F.; Qiu, C.; Li, B.; Wang, J.; Zhang, L.; Pang, Y.; Liu, C. H.	Chai Q et al. Communications Biology. 2020;3(1):604.	Chai	Communications Biology	2020		PMC7584606		10.1038/s42003-020-01318-0
40425421	Cannabinoid receptor 2 agonist, lenabasum, for the treatment of pulmonary exacerbations in cystic fibrosis	West NE, Konstan MW, Flume PA, VanDevanter DR, Magaret A, Mazurek H, Amelina EL, Laki I, Chiron R, Sutharsan S, Columbo C, Dorkin HL, Downey DG, Sole A, Hjelte L, Tullis E, Dgetluck N, Dinh Q, Constantine S, White B, Elborn JS, Chmiel JF; JBT101-CF-002 Study Group.	J Cyst Fibros. 2025 Jul;24(4):691-697. doi: 10.1016/j.jcf.2025.03.015. Epub 2025 May 26.	West NE	J Cyst Fibros	2025	2025-05-27			10.1016/j.jcf.2025.03.015
33961650	Increased risk of secondary lung cancer in patients with tuberculosis: A nationwide, population-based cohort study	Ho, L.; Yang, H.; Chung, C.; Chang, W.; Yang, S.; Sun, C.; Chien, W.; Su, R.	Ho L et al. PLoS ONE. 2021;16(5):e0250531.	Ho	PLoS ONE	2021		PMC8104424		10.1371/journal.pone.0250531
37721470	The Cyclooxygenase 2 Inhibitor Etoricoxib as Adjunctive Therapy in Tuberculosis Impairs Macrophage Control of Mycobacterial Growth	Nore KG, Louet C, Bugge M, Gidon A, Jørgensen MJ, Jenum S, Dyrhol-Riise AM, Tonby K, Flo TH.	J Infect Dis. 2024 Mar 14;229(3):888-897. doi: 10.1093/infdis/jiad390.	Nore KG	J Infect Dis	2024	2023-09-18	PMC10938220		10.1093/infdis/jiad390
34392854	Modified Mediterranean diet v. traditional Iranian diet: efficacy of dietary interventions on dietary inflammatory index score, fatigue severity and disability in multiple sclerosis patients	Bohlouli J, Namjoo I, Borzoo-Isfahani M, Poorbaferani F, Moravejolahkami AR, Clark CCT, Hojjati Kermani MA.	Br J Nutr. 2022 Oct 14;128(7):1274-1284. doi: 10.1017/S000711452100307X. Epub 2021 Aug 16.	Bohlouli J	Br J Nutr	2022	2021-08-16			10.1017/S000711452100307X
38264896	The role of vitamin D supplementation in augmenting IFN-γ production in response to mycobacterium tuberculosis Infection: A randomized controlled trial	Hussain MI, Ibtisam R, Fatima T, Khalid H, Aziz A, Khansa -, Sitara A, Shahzad A, Jabeen A.	Pak J Pharm Sci. 2023 Nov;36(6(Special)):1901-1908.	Hussain MI	Pak J Pharm Sci	2023	2024-01-24
35133468	Effects of N-acetylcysteine supplementation on disease activity, oxidative stress, and inflammatory and metabolic parameters in rheumatoid arthritis patients: a randomized double-blind placebo-controlled trial	Esalatmanesh K, Jamali A, Esalatmanesh R, Soleimani Z, Khabbazi A, Malek Mahdavi A.	Amino Acids. 2022 Mar;54(3):433-440. doi: 10.1007/s00726-022-03134-8. Epub 2022 Feb 8.	Esalatmanesh K	Amino Acids	2022	2022-02-08			10.1007/s00726-022-03134-8
33011099	Safety and efficacy of lenabasum in a phase 2 randomized, placebo-controlled trial in adults with cystic fibrosis	Chmiel JF, Flume P, Downey DG, Dozor AJ, Colombo C, Mazurek H, Sapiejka E, Rachel M, Constantine S, Conley B, Dgetluck N, Dinh Q, White B, Elborn JS; Lenabasum JBT101-CF-001 Study Group.	J Cyst Fibros. 2021 Jan;20(1):78-85. doi: 10.1016/j.jcf.2020.09.008. Epub 2020 Oct 1.	Chmiel JF	J Cyst Fibros	2021	2020-10-04			10.1016/j.jcf.2020.09.008
32723264	The Effects of Melatonin on the Oxidative Stress and Duration of Atrial Fibrillation after Coronary Artery Bypass Graft Surgery: A Randomized Controlled Trial	Barati S, Jahangirifard A, Ahmadi ZH, Tavakoli-Ardakani M, Dastan F.	Endocr Metab Immune Disord Drug Targets. 2021;21(6):1142-1149. doi: 10.2174/1871530320666200728152307.	Barati S	Endocr Metab Immune Disord Drug Targets	2021	2020-07-30			10.2174/1871530320666200728152307
37951972	Beneficial effects of the combination of BCc1 and Hep-S nanochelating-based medicines on IL-6 in hospitalized moderate COVID-19 adult patients: a randomized, double-blind, placebo-controlled clinical trial	Hafizi M, Kalanaky S, Fakharzadeh S, Karimi P, Fakharian A, Lookzadeh S, Mortaz E, Mirenayat MS, Heshmatnia J, Karam MB, Zamani H, Nadji A, Toutkaboni MP, Oraee-Yazdani S, Akbari ME, Jamaati H, Nazaran MH.	Trials. 2023 Nov 11;24(1):720. doi: 10.1186/s13063-023-07624-2.	Hafizi M	Trials	2023	2023-11-11	PMC10638761		10.1186/s13063-023-07624-2
34107921	Cancer risk in tuberculosis patients in a high endemic area	Chen, G.; Guo, L.; Yang, S.; Ji, D.	Chen G et al. BMC Cancer. 2021;21(1):679.	Chen	BMC Cancer	2021		PMC8190842		10.1186/s12885-021-08391-6
36122756	Immunomodulatory role of Nanocurcumin in COVID-19 patients with dropped natural killer cells frequency and function	Abbaspour-Aghdam S, Hazrati A, Abdolmohammadi-Vahid S, Tahmasebi S, Mohseni J, Valizadeh H, Nadiri M, Mikaeili H, Sadeghi A, Yousefi M, Roshangar L, Nikzad B, Jadidi-Niaragh F, Kafil HS, Malekpour K, Ahmadi M.	Eur J Pharmacol. 2022 Oct 15;933:175267. doi: 10.1016/j.ejphar.2022.175267. Epub 2022 Sep 17.	Abbaspour-Aghdam S	Eur J Pharmacol	2022	2022-09-19	PMC9482094		10.1016/j.ejphar.2022.175267
33991341	Direct comparison of risankizumab and fumaric acid esters in systemic therapy-naïve patients with moderate-to-severe plaque psoriasis: a randomized controlled trial	Thaçi D, Eyerich K, Pinter A, Sebastian M, Unnebrink K, Rubant S, Williams DA, Weisenseel P.	Br J Dermatol. 2022 Jan;186(1):30-39. doi: 10.1111/bjd.20481. Epub 2021 Aug 17.	Thaçi D	Br J Dermatol	2022	2021-05-15	PMC9291944		10.1111/bjd.20481
38485912	Tocilizumab Failed to Reduce Mortality in Severe COVID-19 Patients: Results from a Randomized Controlled Clinical Trial	Talaschian M, Akhtari M, Mahmoudi M, Mostafaei S, Jafary M, Jalali SM, Sadeghi K, Gohari Moghadam K, Ansari Tadi H, Jamshidi A.	Iran J Allergy Asthma Immunol. 2024 Feb 11;23(1):82-96. doi: 10.18502/ijaai.v23i1.14956.	Talaschian M	Iran J Allergy Asthma Immunol	2024	2024-03-15			10.18502/ijaai.v23i1.14956
33378989	Tocilizumab combined with favipiravir in the treatment of COVID-19: A multicenter trial in a small sample size	Zhao H, Zhu Q, Zhang C, Li J, Wei M, Qin Y, Chen G, Wang K, Yu J, Wu Z, Chen X, Wang G.	Biomed Pharmacother. 2021 Jan;133:110825. doi: 10.1016/j.biopha.2020.110825. Epub 2020 Sep 30.	Zhao H	Biomed Pharmacother	2021	2020-12-31	PMC7524677		10.1016/j.biopha.2020.110825
35723849	Evaluating the effect of Edaravone on clinical outcome of patients with severe COVID-19 admitted to ICU: a randomized clinical trial	Moslemi M, Hejazian SM, Shaddelan M, Javanali F, Mirghaffari A, Sadeghi A, Valizadeh H, Sharifi A, Haramshahi M, Ardalan M, Zununi Vahed S.	Inflammopharmacology. 2022 Aug;30(4):1277-1282. doi: 10.1007/s10787-022-01001-2. Epub 2022 Jun 20.	Moslemi M	Inflammopharmacology	2022	2022-06-20	PMC9207828		10.1007/s10787-022-01001-2
33040557	Effects of exogenous probiotics on the gut microbiota and clinical outcomes in critically ill patients: a randomized controlled trial	Wang J, Ke H, Liu KX, Qu JM.	Ann Palliat Med. 2021 Feb;10(2):1180-1190. doi: 10.21037/apm-20-202. Epub 2020 Sep 21.	Wang J	Ann Palliat Med	2021	2020-10-12			10.21037/apm-20-202
41264225	Efficacy and safety of colistin-doxycycline combination therapy in multi-drug resistance Gram-negative infections: a double-blind randomized controlled trial	Abaft S, Yasin Z, Ahmadinia M, Eshraghi A, Niari BG, Minaeian S, Farasatinasab M.	Infection. 2026 Feb;54(1):487-502. doi: 10.1007/s15010-025-02698-3. Epub 2025 Nov 20.	Abaft S	Infection	2026	2025-11-20			10.1007/s15010-025-02698-3

## Sheet: PRISMA COHORT STUDIES
			MESH headings
			tuberculosis and lung neoplasms				23	citations
			tuberculosis and lung cancer				34	citations
			risk factors and carcinogenesis				14	citations
			tuberculosis and inflammation				42	citations
				TOTAL CITATIONS COHORT STUDIES			113
					duplicates		51	citations
					studies removed for other reasons		6	citations
					Total		56	citations
					records excluded		18	citations
					Total		38	citations
					studies not retrieved		4	citations
					Total		34	citations
					reports excluded
					reason 1		9	citations
					reason 2		8	citations
					reason 3		9	citations
					Total		8	citations

## Sheet: CR-tuberculosis and lung neopla
CASE REPORTS
34455551	Membranous nephropathy in a patient with pulmonary tuberculosis infection and lung adenocarcinoma: a case report	Morimoto N, Nagahama K, Tsuura Y, Terai A, Tanabe M, Otani M, Shioji S, Hirasawa S, Aki S, Aoyagi M, Tanaka H.	CEN Case Rep. 2022 Feb;11(1):126-133. doi: 10.1007/s13730-021-00641-7. Epub 2021 Aug 29.	Morimoto N	CEN Case Rep	2022	2021-08-29	PMC8810998		10.1007/s13730-021-00641-7
32682417	Extensive tracheal resection in lung cancer and tuberculosis: a case report	Giller D, Giller B, Scherbakova G, Mikhaylenko EV, Mikhaleva LM, Nikolenko VN, Gavryushova LV, Somasundaram SG, Kirkland CE, Aliev G.	BMC Pulm Med. 2020 Jul 18;20(1):197. doi: 10.1186/s12890-020-01230-7.	Giller D	BMC Pulm Med	2020	2020-07-20	PMC7368744		10.1186/s12890-020-01230-7
34210287	The first report of co-existence of pulmonary tuberculosis and lung malignancy in a kidney transplant recipient: a case report and literature review	Fang G, Cheng NC, Huang LL, Xie WP, Hu CM, Chen W.	BMC Infect Dis. 2021 Jul 1;21(1):629. doi: 10.1186/s12879-021-06350-x.	Fang G	BMC Infect Dis	2021	2021-07-02	PMC8252204		10.1186/s12879-021-06350-x
35753738	Primary pulmonary artery sarcoma complicated with pulmonary embolism and pulmonary tuberculosis: A case report and literature review	Shen C, Xu W, Ouyang R.	Zhong Nan Da Xue Xue Bao Yi Xue Ban. 2022 May 28;47(5):673-678. doi: 10.11817/j.issn.1672-7347.2022.190772.	Shen C	Zhong Nan Da Xue Xue Bao Yi Xue Ban	2022	2022-06-26	PMC10929922		10.11817/j.issn.1672-7347.2022.190772
40972814	Disseminated mycobacterium kansasii infection revealing GATA2 haploinsufficiency after presumed tuberculosis and early lung cancer	Wang CH, Hwang LE, Liu WD, Yen YT, Chen JS, Chang YL, Lin CK, Chang HM, Cheng A, Wu UI.	Int J Infect Dis. 2025 Nov;160:108074. doi: 10.1016/j.ijid.2025.108074. Epub 2025 Sep 17.	Wang CH	Int J Infect Dis	2025	2025-09-19			10.1016/j.ijid.2025.108074
38698706	Concomitant osimertinib and antituberculosis therapy in an elderly patient with EGFR-mutated lung cancer and pulmonary tuberculosis: A case report	Matsuura H, Higo H, Kuribayashi T, Tamaoki A, Nakasuka T, Uno M, Makimoto G, Ninomiya K, Fujii M, Rai K, Ichihara E, Hotta K, Miyahara N, Tabata M, Maeda Y, Kiura K, Ohashi K.	Thorac Cancer. 2024 Jun;15(17):1390-1394. doi: 10.1111/1759-7714.15324. Epub 2024 May 2.	Matsuura H	Thorac Cancer	2024	2024-05-03	PMC11168902		10.1111/1759-7714.15324
33070259	Tuberculosis following programmed cell death receptor-1 (PD-1) inhibitor in a patient with non-small cell lung cancer. Case report and literature review	Suliman AM, Bek SA, Elkhatim MS, Husain AA, Mismar AY, Eldean MZS, Lengyel Z, Elazzazy S, Rasul KI, Omar NE.	Cancer Immunol Immunother. 2021 Apr;70(4):935-944. doi: 10.1007/s00262-020-02726-1. Epub 2020 Oct 17.	Suliman AM	Cancer Immunol Immunother	2021	2020-10-18	PMC7979647		10.1007/s00262-020-02726-1
36090976	Toxic epidermal necrolysis induced by sintilimab in a patient with advanced non-small cell lung cancer and comorbid pulmonary tuberculosis: A case report	Li G, Gong S, Wang N, Yao X.	Front Immunol. 2022 Aug 26;13:989966. doi: 10.3389/fimmu.2022.989966. eCollection 2022.	Li G	Front Immunol	2022	2022-09-12	PMC9459224		10.3389/fimmu.2022.989966
39312323	A case of metachronous triple primary carcinoma complicated with pulmonary tuberculosis: Case report and review	Chen Y, Luo S, Zheng Q, Yu Q, Liu C, Tang R, Chen F, Zhang Y.	Medicine (Baltimore). 2024 Sep 20;103(38):e39638. doi: 10.1097/MD.0000000000039638.	Chen Y	Medicine (Baltimore)	2024	2024-09-23	PMC11419472		10.1097/MD.0000000000039638
35370247	Safe Concurrent Use of Anti-tuberculosis Drugs and Pembrolizumab in a Patient with Non-small-cell Lung Cancer Who Was Infected with Mycobacterium tuberculosis	Nakahama K, Kaneda H, Ogawa K, Matsumoto Y, Tani Y, Suzumura T, Mitsuoka S, Watanabe T, Asai K, Kawaguchi T.	Intern Med. 2022;61(7):1039-1042. doi: 10.2169/internalmedicine.6811-20. Epub 2022 Apr 1.	Nakahama K	Intern Med	2022	2022-04-04	PMC9038460		10.2169/internalmedicine.6811-20
31779512	The coexistence of ROS1-rearranged lung adenocarcinoma and pulmonary tuberculosis in a critical ill young patient	Zhu H, Wang XQ, Lu HY.	J Int Med Res. 2020 Mar;48(3):300060519883752. doi: 10.1177/0300060519883752. Epub 2019 Nov 29.	Zhu H	J Int Med Res	2020	2019-11-30	PMC7607273		10.1177/0300060519883752
32517798	Misdiagnosis of a multi-organ involvement hematogenous disseminated tuberculosis as metastasis: a case report and literature review	Hang TX, Fang G, Huang Y, Hu CM, Chen W.	Infect Dis Poverty. 2020 Jun 9;9(1):66. doi: 10.1186/s40249-020-00681-8.	Hang TX	Infect Dis Poverty	2020	2020-06-11	PMC7285721		10.1186/s40249-020-00681-8
38877695	Lung Lesions: Differential Diagnoses Beyond Cancer	Jurczak P, Romaszko-Wojtowicz A, Doboszyńska A.	Am J Case Rep. 2024 Jun 15;25:e943798. doi: 10.12659/AJCR.943798.	Jurczak P	Am J Case Rep	2024	2024-06-15	PMC11193846		10.12659/AJCR.943798
39792723	Paraspinal synovial sarcoma mimicking tuberculosis: A case report and literature review	Liu J, Huang X, Liang X, Xian X, Mo Y, Wu X, Lu W, Li J, Chen Y.	Medicine (Baltimore). 2025 Jan 10;104(2):e41256. doi: 10.1097/MD.0000000000041256.	Liu J	Medicine (Baltimore)	2025	2025-01-10	PMC11729148		10.1097/MD.0000000000041256
32503511	Pulmonary cryptococcosis coexisting with central type lung cancer in an immuocompetent patient: a case report and literature review	Yao K, Qiu X, Hu H, Han Y, Zhang W, Xia R, Wang L, Fang J.	BMC Pulm Med. 2020 Jun 5;20(1):161. doi: 10.1186/s12890-020-01200-z.	Yao K	BMC Pulm Med	2020	2020-06-07	PMC7275487		10.1186/s12890-020-01200-z
32154996	Successful treatment of advanced lung adenocarcinoma complicated with Lambert-Eaton myasthenic syndrome: A case report and literature review	Wang A, Zhang X, Yi J, Zhu M, Zhang Y.	Thorac Cancer. 2020 May;11(5):1334-1338. doi: 10.1111/1759-7714.13385. Epub 2020 Mar 10.	Wang A	Thorac Cancer	2020	2020-03-11	PMC7180587		10.1111/1759-7714.13385
32761425	Increased Th17 activation and gut microbiota diversity are associated with pembrolizumab-triggered tuberculosis	Zhang YB, Liu SJ, Hu ZD, Zhou JX, Wang YZ, Fang B, Wong KW, Xia F.	Cancer Immunol Immunother. 2020 Dec;69(12):2665-2671. doi: 10.1007/s00262-020-02687-5. Epub 2020 Aug 6.	Zhang YB	Cancer Immunol Immunother	2020	2020-08-08	PMC11027455		10.1007/s00262-020-02687-5
31383566	Heterogeneity of latent tuberculosis infection in a patient with lung cancer	Yamaguchi F, Minakata T, Miura S, Suzuki T, Sagara H.	J Infect Public Health. 2020 Jan;13(1):151-153. doi: 10.1016/j.jiph.2019.07.009. Epub 2019 Aug 2.	Yamaguchi F	J Infect Public Health	2020	2019-08-07			10.1016/j.jiph.2019.07.009
41188794	Pulmonary tuberculosis complicated with bronchial lipoma: a case report and literature review	Liu J, Jing Q, Lian Z, Song C, Zhu Q.	BMC Pulm Med. 2025 Nov 4;25(1):508. doi: 10.1186/s12890-025-03977-3.	Liu J	BMC Pulm Med	2025	2025-11-04	PMC12584215		10.1186/s12890-025-03977-3
34008797	Robotic thoracic surgery for inflammatory and infectious lung disease: initial experience in Brazil	Leite PHC, Mariani AW, Araujo PHXN, Lima CET, Braga F, Haddad R, Campos JRM, Pego-Fernandes PM, Terra RM.	Rev Col Bras Cir. 2021 May 17;48:e20202872. doi: 10.1590/0100-6991e-20202872. eCollection 2021.	Leite PHC	Rev Col Bras Cir	2021	2021-05-19	PMC10683415		10.1590/0100-6991e-20202872
35144623	Concomitant novel ALK-SSH2, EML4-ALK and ARID2-ALK, EML4-ALK double-fusion variants and confer sensitivity to crizotinib in two lung adenocarcinoma patients, respectively	Tao H, Liu Z, Mu J, Gai F, Huang Z, Shi L.	Diagn Pathol. 2022 Feb 10;17(1):27. doi: 10.1186/s13000-022-01212-9.	Tao H	Diagn Pathol	2022	2022-02-11	PMC8832643		10.1186/s13000-022-01212-9
35949112	A 75-Year-Old Female Smoker with Advanced Small-Cell Lung Cancer and Eastern Cooperative Oncology Group Performance Status 2 who Responded to Combination Immunochemotherapy with Atezolizumab, Etoposide, and Carboplatin	Dębczyński M, Mojsak D, Kuklińska B, Mróz RM.	Am J Case Rep. 2022 Aug 11;23:e936536. doi: 10.12659/AJCR.936536.	Dębczyński M	Am J Case Rep	2022	2022-08-11	PMC9380397		10.12659/AJCR.936536
39182246	Solitary extramedullary plasmacytoma of the lung with rapid transition to multiple myeloma : A rare case report and brief literature review	English K, Leon D, Kaldas S.	Rom J Intern Med. 2024 Aug 21;62(4):440-445. doi: 10.2478/rjim-2024-0026. Print 2024 Dec 1.	English K	Rom J Intern Med	2024	2024-08-25			10.2478/rjim-2024-0026
35775554	Syndrome of inappropriate antidiuretic hormone presenting with recurrent hiccups in a case of small cell neuroendocrine carcinoma of the lung with concomitant pulmonary tuberculosis	Puri S, Panwar V, Agrawal R, Saurabh S, Gera P.	Int J Mycobacteriol. 2022 Apr-Jun;11(2):202-204. doi: 10.4103/ijmy.ijmy_60_22.	Puri S	Int J Mycobacteriol	2022	2022-07-01			10.4103/ijmy.ijmy_60_22
34760115	A case of cardiac angiosarcoma and pulmonary tuberculosis; diagnostic challenges and review of literature	Pourkia R, Faghanzadeh Ganji G, Vakili Sadeghi M, Ziaie N, Rezaeian N, Dehghani-Tafti F, Ghorbani H, Ansari Ramandi MM.	Caspian J Intern Med. 2021;12(Suppl 2):S500-S504. doi: 10.22088/cjim.12.0.500.	Pourkia R	Caspian J Intern Med	2021	2021-11-11	PMC8559658		10.22088/cjim.12.0.500
38859608	A case of pulmonary tuberculosis that developed during nivolumab and ipilimumab treatment for pulmonary adenocarcinoma that recurred two months after completion of anti-tuberculous treatment	Hirano S, Takahashi H, Nakamura S, Matsuda K, Ishikawa R, Tamura K, Shikano K, Fujita T, Amano H, Nakamura M.	Chin Clin Oncol. 2024 Jun;13(3):43. doi: 10.21037/cco-23-153. Epub 2024 May 31.	Hirano S	Chin Clin Oncol	2024	2024-06-11			10.21037/cco-23-153
33458956	Long-term remission of small cell lung cancer after reactivation of tuberculosis following immune-checkpoint blockade: A case report	Sirgiovanni M, Hinterleitner C, Horger M, Atique NB, Lauer UM, Zender L, Hinterleitner M.	Thorac Cancer. 2021 Mar;12(5):699-702. doi: 10.1111/1759-7714.13821. Epub 2021 Jan 17.	Sirgiovanni M	Thorac Cancer	2021	2021-01-18	PMC7919119		10.1111/1759-7714.13821
36647091	Spherical pneumonia caused by Ralstonia mannitolilytica: a case report and literature review	Ma J, Zhang C, Dang K, Liao Y, Feng X, Zhou P.	BMC Pulm Med. 2023 Jan 16;23(1):20. doi: 10.1186/s12890-023-02316-8.	Ma J	BMC Pulm Med	2023	2023-01-16	PMC9841942		10.1186/s12890-023-02316-8
38384077	A rare case of miliary tuberculosis in a patient with NSCLC receiving PD1 inhibitor therapy, mimicking autoimmune pneumonitis	Nikola N, Natasa D, Milica K.	J Cancer Res Ther. 2023 Jan 1;19(Suppl 2):S909-S911. doi: 10.4103/jcrt.jcrt_410_22. Epub 2023 Apr 27.	Nikola N	J Cancer Res Ther	2023	2024-02-22			10.4103/jcrt.jcrt_410_22
34218601	A Case of Human Hepatic Alveolar Echinococcosis Accompanied by Lung and Brain Metastases	Liu C, Fan H, Ge RL.	Korean J Parasitol. 2021 Jun;59(3):291-296. doi: 10.3347/kjp.2021.59.3.291. Epub 2021 Jun 21.	Liu C	Korean J Parasitol	2021	2021-07-04	PMC8255489		10.3347/kjp.2021.59.3.291
39123231	A case of response to combination treatment with TSA-DC-CTL immunotherapy and osimertinib in EGFR mutated advanced lung adenocarcinoma	Han Z, Li T, Zhang H, Liang K, You M, Xu M, Bai F, Zhang T.	Mol Cancer. 2024 Aug 9;23(1):163. doi: 10.1186/s12943-024-02070-3.	Han Z	Mol Cancer	2024	2024-08-09	PMC11313023		10.1186/s12943-024-02070-3
38111462	An Interesting Sequel of Pulmonary Tuberculosis	Vaishnav B, Pailla R Jr.	Cureus. 2023 Nov 16;15(11):e48928. doi: 10.7759/cureus.48928. eCollection 2023 Nov.	Vaishnav B	Cureus	2023	2023-12-19	PMC10726081		10.7759/cureus.48928
37803309	Bronchial oncocytic carcinoma in an adult: a case report and literature review	Shen YF, Wang CL, Chu ZG, Cao YD, Luo Y, Zhang YL, Cao YJ.	BMC Pulm Med. 2023 Oct 6;23(1):375. doi: 10.1186/s12890-023-02669-0.	Shen YF	BMC Pulm Med	2023	2023-10-06	PMC10559420		10.1186/s12890-023-02669-0
39959800	Halo Sign and Reverse Halo Sign in a Patient with Primary Lung Adenocarcinoma: A Case Report	Ebrahimi P, Jamaati H, Soleimani AM.	Tanaffos. 2024 Feb;23(2):209-212.	Ebrahimi P	Tanaffos	2024	2025-02-17	PMC11825078
39462366	A case of squamous cell carcinoma of the lung misdiagnosed as tuberculosis. Is HPV infected by oral sex the causative agent?	Liu R, Wu Z, Li S, Lv Z, Wang Y, Gao M, Pang Y.	BMC Womens Health. 2024 Oct 26;24(1):576. doi: 10.1186/s12905-024-03420-5.	Liu R	BMC Womens Health	2024	2024-10-27	PMC11515220		10.1186/s12905-024-03420-5
35015952	Primary Erlotinib Resistance in a Patient with Non-Small Cell Lung Cancer Carrying Simultaneous Compound EGFR L718A, Q849H, and L858R Mutations	Mirtavoos-Mahyari H, Rismani E, Lotfabadi AS, Dezfouli AA, Sheikhy K, Dezfuli MM, Heshmatnia J.	Biomol Concepts. 2021 Dec 31;12(1):164-174. doi: 10.1515/bmc-2021-0018.	Mirtavoos-Mahyari H	Biomol Concepts	2021	2022-01-11			10.1515/bmc-2021-0018
36906799	Successful Pregnancy in a 29-Year-Old G3P2 Shortly After Unilateral Pneumonectomy and Systemic Chemotherapy for Lung Cancer: A Case Report	Aloufi D, Baradwan S, AlTurkistany S, Hakeem G.	Am J Case Rep. 2023 Mar 12;24:e939227. doi: 10.12659/AJCR.939227.	Aloufi D	Am J Case Rep	2023	2023-03-12	PMC10018441		10.12659/AJCR.939227
35797264	Pancoast Tumor Presenting as Neck Pain in the Chiropractic Office: A Case Report and Literature Review	Chu EC, Trager RJ, Shum JSF, Lai CR.	Am J Case Rep. 2022 Jul 7;23:e937052. doi: 10.12659/AJCR.937052.	Chu EC	Am J Case Rep	2022	2022-07-07	PMC9274787		10.12659/AJCR.937052
33357320	"Triple Trouble" in A Case of Mass Lesion	Kowshikreddy K, Pajanivel R, Baskaran R, Karthikeyan S, Prabhu CS.	Zhongguo Fei Ai Za Zhi. 2020 Dec 20;23(12):1113-1116. doi: 10.3779/j.issn.1009-3419.2020.102.43.	Kowshikreddy K	Zhongguo Fei Ai Za Zhi	2020	2020-12-28	PMC7786231		10.3779/j.issn.1009-3419.2020.102.43
40211208	Case report: pulmonary lymphoepithelial carcinoma mimicking tuberculosis	Zhan S, Feng C, Pang K, Qin H, Zhang P.	BMC Pulm Med. 2025 Apr 10;25(1):169. doi: 10.1186/s12890-025-03633-w.	Zhan S	BMC Pulm Med	2025	2025-04-11	PMC11987468		10.1186/s12890-025-03633-w
39633435	Metastatic parathyroid carcinoma diagnosed after five surgical attempts: a case report and review of the literature	Mahboobipour AA, Pourabdollah M, Hadaegh F, Herik Dizaji M, Tavangar SM, Shadmehr MB.	J Cardiothorac Surg. 2024 Dec 4;19(1):642. doi: 10.1186/s13019-024-03146-3.	Mahboobipour AA	J Cardiothorac Surg	2024	2024-12-05	PMC11619443		10.1186/s13019-024-03146-3
34106191	Pulmonary nodule in pediatrics: Beyond the infection	Peña-Cruz J, Correa-Jiménez Ó, Aponte-Barrios N, Molina-Ramírez I, Olaya-Morales N, Restrepo-Gualteros S, Villamil-Osorio M.	Andes Pediatr. 2021 Feb;92(1):110-116. doi: 10.32641/andespediatr.v92i1.2478. Epub 2021 Feb 22.	Peña-Cruz J	Andes Pediatr	2021	2021-06-09			10.32641/andespediatr.v92i1.2478
33565277	ALK-rearranged squamous cell carcinoma of the lung	Meng Q, Dong Y, Tao H, Shi L, Tong L, Tang J, Zhang S, Liu Z.	Thorac Cancer. 2021 Apr;12(7):1106-1114. doi: 10.1111/1759-7714.13818. Epub 2021 Feb 9.	Meng Q	Thorac Cancer	2021	2021-02-10	PMC8017260		10.1111/1759-7714.13818
38357899	Early experience of endobronchial ultrasound-guided transbronchial nodal cryobiopsy: a case series from Sabah, Malaysia	Ramarmuty HY, Huan NC, Nyanti LE, Khoo TS, Renganathan T, Manoh AZ, Azman N, Sivaraman Kannan KK.	Ther Adv Respir Dis. 2024 Jan-Dec;18:17534666241231122. doi: 10.1177/17534666241231122.	Ramarmuty HY	Ther Adv Respir Dis	2024	2024-02-15	PMC10870810		10.1177/17534666241231122
38801125	Bronchiectatic Actinomycosis with Osseous Metaplasia Masquerading as Lung Cancer	Bhat A, J M, Mascarenhas D.	Turk Patoloji Derg. 2024;40(3):202-204. doi: 10.5146/tjpath.2024.13407.	Bhat A	Turk Patoloji Derg	2024	2024-05-27	PMC11401733		10.5146/tjpath.2024.13407
38090555	Unnecessary orchiectomy due to atypical sarcoidosis manifesting as a unilateral scrotal mass: a case report and literature review	Skopelidou V, Hurník P, Židlík V, Tulinský L, Lenz J, Balner T, Žiak D, Delongová P, Karas R, Škripková M, Jendřejek M.	Front Immunol. 2023 Nov 27;14:1253120. doi: 10.3389/fimmu.2023.1253120. eCollection 2023.	Skopelidou V	Front Immunol	2023	2023-12-13	PMC10711076		10.3389/fimmu.2023.1253120
40878143	Can Tuberculosis Infection After Liver Transplant Induce Lung Squamous Cell Carcinoma from Squamous Metaplasia of Alveolar Epithelium?	Yao J, Chen J, Yin H.	Exp Clin Transplant. 2025 Jul;23(7):501-504. doi: 10.6002/ect.2024.0315.	Yao J	Exp Clin Transplant	2025	2025-08-29			10.6002/ect.2024.0315
33663064	Epidermal growth factor receptor-mutant pulmonary adenocarcinoma coexisting with tuberculosis: A case report	Liu N, Zheng L, Yu M, Zhang S.	Medicine (Baltimore). 2021 Feb 26;100(8):e24569. doi: 10.1097/MD.0000000000024569.	Liu N	Medicine (Baltimore)	2021	2021-03-05	PMC7909170		10.1097/MD.0000000000024569
34816687	Relapse of Lymphangioleiomyomatosis Five Years after Bilateral-Lung Transplantation	Heshmatnia J, Mirenayat MS, Rezaei M, Bongomin F, Bakhshayeshkaram M, Tabarsi P, Sheikhy K, Mortezaee V.	Arch Iran Med. 2021 Sep 1;24(9):701-703. doi: 10.34172/aim.2021.101.	Heshmatnia J	Arch Iran Med	2021	2021-11-24			10.34172/aim.2021.101
32197657	Complete regression of pulmonary squamous carcinoma in IPF following gemcitabine plus cisplatin: a case report and literature review	Ma W, Li H, Tian Z, Wang S, Zheng X, Hou J.	BMC Pulm Med. 2020 Mar 20;20(1):69. doi: 10.1186/s12890-020-1094-1.	Ma W	BMC Pulm Med	2020	2020-03-22	PMC7082954		10.1186/s12890-020-1094-1
36070942	Autoimmune Pulmonary Alveolar Proteinosis with Suspected Exacerbation after Osimertinib Administration for Lung Cancer	Shimoda M, Ishii H, Tanaka Y, Morimoto K, Takemura T, Oka T, Yoshimori K, Ohta K.	Intern Med. 2023 Apr 15;62(8):1203-1206. doi: 10.2169/internalmedicine.0256-22. Epub 2022 Sep 6.	Shimoda M	Intern Med	2023	2022-09-07	PMC10183281		10.2169/internalmedicine.0256-22
38649886	Lung cancer in older patients with granulomatosis with polyangiitis: a report of three cases	Potentas-Policewicz M, Szolkowska M, Blasinska K, Gawryluk D, Sobiecka M, Fijolek J.	BMC Pulm Med. 2024 Apr 22;24(1):193. doi: 10.1186/s12890-024-03024-7.	Potentas-Policewicz M	BMC Pulm Med	2024	2024-04-22	PMC11034167		10.1186/s12890-024-03024-7
35672061	'Miliary metastasis' in a child with papillary thyroid cancer	Gie A, Schubert P, Conradie W, Goussard P.	BMJ Case Rep. 2022 Jun 7;15(6):e249598. doi: 10.1136/bcr-2022-249598.	Gie A	BMJ Case Rep	2022	2022-06-07	PMC9174816		10.1136/bcr-2022-249598
35049204	Lung adenocarcinoma with eosinophilic pleural effusion: A case report	Zhou X, Wan J, Gan X.	Medicine (Baltimore). 2021 Dec 3;100(48):e27982. doi: 10.1097/MD.0000000000027982.	Zhou X	Medicine (Baltimore)	2021	2022-01-20	PMC9191373		10.1097/MD.0000000000027982
33840700	Malignant Peritoneal Mesothelioma with Latent Tuberculosis Infection	Inoue N, Takumi K, Sone D, Shirakawa A, Kawamura T, Uno K.	Intern Med. 2021 Nov 1;60(21):3409-3412. doi: 10.2169/internalmedicine.7130-21. Epub 2021 Apr 12.	Inoue N	Intern Med	2021	2021-04-12	PMC8627804		10.2169/internalmedicine.7130-21
39118308	Unmasking Pott Disease: A Diagnostic Challenge Mimicking Metastatic Lung Cancer - A Case Report	Romaszko-Wojtowicz A, Malinowska E, Doboszyńska A.	Am J Case Rep. 2024 Aug 9;25:e943578. doi: 10.12659/AJCR.943578.	Romaszko-Wojtowicz A	Am J Case Rep	2024	2024-08-09	PMC11330941		10.12659/AJCR.943578
33060557	An Uncommon Lung Neoplasm in a Young Patient: Diagnostic Challenges	Leser FS, Romano LD, de Resende KR, Lapa E Silva JR.	Am J Case Rep. 2020 Oct 16;21:e926038. doi: 10.12659/AJCR.926038.	Leser FS	Am J Case Rep	2020	2020-10-16	PMC7576687		10.12659/AJCR.926038
38389765	Extranodal follicular dendritic cell sarcoma of the lung	Jha T, Sharma A, Kalakkunath S, Mullick S, Rahul E, Dixit M.	Indian J Thorac Cardiovasc Surg. 2024 Mar;40(2):219-223. doi: 10.1007/s12055-023-01599-0. Epub 2023 Nov 9.	Jha T	Indian J Thorac Cardiovasc Surg	2024	2024-02-23	PMC10879473		10.1007/s12055-023-01599-0
37986314	Rare primary pulmonary mucosa-associated lymphoid tissue lymphoma misdiagnosed with tuberculosis: A case report	Gu M, Ji D, Lu Y, Ping G, Yan C.	Medicine (Baltimore). 2023 Nov 17;102(46):e36125. doi: 10.1097/MD.0000000000036125.	Gu M	Medicine (Baltimore)	2023	2023-11-21	PMC10659730		10.1097/MD.0000000000036125
37975167	First reported case of ANCA-associated vasculitis induced by oxaliplatin, capecitabine, and trastuzumab	Huo B, Lin L, Zhao L, Yu R, Yang J.	Ren Fail. 2023;45(2):2282710. doi: 10.1080/0886022X.2023.2282710. Epub 2023 Nov 17.	Huo B	Ren Fail	2023	2023-11-17	PMC11001309		10.1080/0886022X.2023.2282710
33390489	Readministration of Pembrolizumab after Treatment of Tuberculosis Activated by Initial Pembrolizumab Therapy	Murakami S, Usui R, Nakahara Y, Kondo T, Kato T, Saito H.	Intern Med. 2021 Jun 1;60(11):1743-1746. doi: 10.2169/internalmedicine.6002-20. Epub 2020 Dec 29.	Murakami S	Intern Med	2021	2021-01-04	PMC8222114		10.2169/internalmedicine.6002-20
38690453	Post-COVID-19 Pulmonary Inflammatory Pseudotumors Treated With Steroid Taper	Karimi R, Adlakha A.	Cureus. 2024 Mar 31;16(3):e57339. doi: 10.7759/cureus.57339. eCollection 2024 Mar.	Karimi R	Cureus	2024	2024-05-01	PMC11059197		10.7759/cureus.57339
36608785	The first case report of Paragonimus westermani infection diagnosed by transbronchial lung cryobiopsy	Kim KE, Jung SS, Park HS, Lee JE, Chung C, Kang DH, Lee SI, Koh JS, Park D.	Int J Infect Dis. 2023 Mar;128:184-186. doi: 10.1016/j.ijid.2022.12.041. Epub 2023 Jan 3.	Kim KE	Int J Infect Dis	2023	2023-01-07			10.1016/j.ijid.2022.12.041
35648729	The Many Faces of Immune Checkpoint Inhibitor-Associated Pneumonitis: 4 Case Reports	Mojsak D, Dębczyński M, Kuklińska B, Moniuszko-Malinowska A, Mróz RM.	Am J Case Rep. 2022 Jun 1;23:e936420. doi: 10.12659/AJCR.936420.	Mojsak D	Am J Case Rep	2022	2022-06-01	PMC9171842		10.12659/AJCR.936420
37977835	Pulmonary sclerosing pneumocytoma - approaching a solitary pulmonary nodule and the limitations of risk prediction models	Saripalli KR, Wang MQW, Chow CY, Chew SY.	BMJ Case Rep. 2023 Nov 17;16(11):e257208. doi: 10.1136/bcr-2023-257208.	Saripalli KR	BMJ Case Rep	2023	2023-11-17	PMC10660428		10.1136/bcr-2023-257208
32149365	ALK1 Gene Rearranged Pulmonary Sarcomatoid Carcinoma Masquerading as Tuberculosis in a Young Male	Sahay A, Kumar R, Janu A, Prabhash K.	Turk Patoloji Derg. 2020;1(1):71-77. doi: 10.5146/tjpath.2020.01481.	Sahay A	Turk Patoloji Derg	2020	2020-03-10	PMC10508925		10.5146/tjpath.2020.01481
37529904	Recurrent pleural effusion as a rare manifestation after prolonged PD1 inhibitor (camrelizumab)-based immunotherapy: A case report	Xie XH, Shen PX, Wu JH, Qiu GH, Lin XQ, Xie ZH, Qin YY, Zheng B, Liu M, Zhou CZ.	Hum Vaccin Immunother. 2023 Aug 1;19(2):2240689. doi: 10.1080/21645515.2023.2240689.	Xie XH	Hum Vaccin Immunother	2023	2023-08-02	PMC10399467		10.1080/21645515.2023.2240689
37532588	Pleural mesothelioma in a California sea lion (Zalophus californianus)	Takami Y, Tanaka M, Morita M, Maruno T, Anai N, Sudo T, Kezuka C, Izawa T, Yamate J, Kuwamura M.	J Vet Med Sci. 2023 Sep 20;85(9):1030-1033. doi: 10.1292/jvms.22-0457. Epub 2023 Aug 3.	Takami Y	J Vet Med Sci	2023	2023-08-02	PMC10539812		10.1292/jvms.22-0457
37530347	Secondary amyloidosis with concomitant gastric GIST and gastric adenocarcinoma - A case report	Soni A, Batta N, Mehmi S, Narang V, Garg B, Kaur H.	Indian J Pathol Microbiol. 2023 Jul-Sep;66(3):594-596. doi: 10.4103/ijpm.ijpm_461_21.	Soni A	Indian J Pathol Microbiol	2023	2023-08-02			10.4103/ijpm.ijpm_461_21
33078754	Double trouble: Extrauterine epithelioid trophoblastic tumor with uterine choriocarcinoma - An autopsy report	Jashnani K, Yagana A, Mahajan N.	Indian J Cancer. 2020 Oct-Dec;57(4):463-466. doi: 10.4103/ijc.IJC_220_19.	Jashnani K	Indian J Cancer	2020	2020-10-20			10.4103/ijc.IJC_220_19
39354540	A case of neoadjuvant targeted therapy with pralsetinib for locally advanced lung adenocarcinoma with RET fusion mutation	Chunmao W, Haijie C, Zitong W, Zhi Y.	J Cardiothorac Surg. 2024 Oct 1;19(1):554. doi: 10.1186/s13019-024-03092-0.	Chunmao W	J Cardiothorac Surg	2024	2024-10-01	PMC11443678		10.1186/s13019-024-03092-0
33026172	Orbital cellulitis secondary to giant sino-orbital osteoma: A case report	Bagheri A, Feizi M, Jafari R, Kanavi MR, Raad N.	Cancer Rep (Hoboken). 2021 Feb;4(1):e1296. doi: 10.1002/cnr2.1296. Epub 2020 Oct 7.	Bagheri A	Cancer Rep (Hoboken)	2021	2020-10-07	PMC7941565		10.1002/cnr2.1296
39324679	Organizing pneumonia associated with Richter transformation in chronic lymphocytic leukemia: a case report and review of the literature	Grycuk W, Langfort R, Rymkiewicz G, Grabowska-Derlatka L, Korczyński P, Jamroziak K, Drozd-Sokołowska J.	Folia Med Cracov. 2024 Sep 15;64(2):69-76. doi: 10.24425/fmc.2024.150153.	Grycuk W	Folia Med Cracov	2024	2024-09-26			10.24425/fmc.2024.150153
40060277	Spontaneous left pneumothorax revealing an atypical carcinoid tumor: a case report	Arfaoui H, Mouddene NA, Belhaj C, Bamha H, Msika S, Bougteb N, Jabri H, Elkhattabi W, Afif H.	Pan Afr Med J. 2024 Nov 26;49:93. doi: 10.11604/pamj.2024.49.93.45209. eCollection 2024.	Arfaoui H	Pan Afr Med J	2024	2025-03-10	PMC11889437		10.11604/pamj.2024.49.93.45209
41366355	A case of pulmonary nodular lesion caused by Tropheryma whipplei infection: a case report and literature review	Bao R, Ma L, Wang W.	BMC Pulm Med. 2025 Dec 10;26(1):13. doi: 10.1186/s12890-025-04047-4.	Bao R	BMC Pulm Med	2025	2025-12-09	PMC12801755		10.1186/s12890-025-04047-4
33592874	A case report of pneumonic-type adenocarcinoma diagnosed by transbronchial cryobiopsy after the patient's death	Zhao Q, Han X, Peng L.	Medicine (Baltimore). 2021 Feb 5;100(5):e24296. doi: 10.1097/MD.0000000000024296.	Zhao Q	Medicine (Baltimore)	2021	2021-02-17	PMC7870163		10.1097/MD.0000000000024296
34627188	A Schizophyllum commune fungus ball in a lung cancer cavity: a case report	Itoh N, Akazawa N, Murakami H, Ishibana Y, Takahashi Y, Hosoda W, Yaguchi T, Kamei K.	BMC Infect Dis. 2021 Oct 9;21(1):1052. doi: 10.1186/s12879-021-06739-8.	Itoh N	BMC Infect Dis	2021	2021-10-10	PMC8502358		10.1186/s12879-021-06739-8
37946402	Papillary Thyroid Carcinoma Presenting with Chronic Cough and Hemoptysis in Primary Care: A Case Report	Abd Hamid MF, Abdul Razak S, Azraai AM, Miptah HN.	Am J Case Rep. 2023 Nov 10;24:e941089. doi: 10.12659/AJCR.941089.	Abd Hamid MF	Am J Case Rep	2023	2023-11-10	PMC10643887		10.12659/AJCR.941089
36874428	Nocardia cyriacigeorgica infection in a patient with repeated fever and CD4(+) T cell deficiency: A case report	Hong X, Ji YQ, Chen MY, Gou XY, Ge YM.	World J Clin Cases. 2023 Feb 16;11(5):1175-1181. doi: 10.12998/wjcc.v11.i5.1175.	Hong X	World J Clin Cases	2023	2023-03-06	PMC9979296		10.12998/wjcc.v11.i5.1175
35811296	A rare presentation of anaplastic large cell lymphoma as a cavitary pulmonary mass with hypercalcemia	Chen HY, Kuo YC, Cheng WC, Chen WC.	Thorac Cancer. 2022 Aug;13(16):2398-2400. doi: 10.1111/1759-7714.14571. Epub 2022 Jul 10.	Chen HY	Thorac Cancer	2022	2022-07-10	PMC9376169		10.1111/1759-7714.14571
37600219	Case Report: Case report: Non-invasive mechanical ventilation in combination with bronchoscopy in the treatment of respiratory failure of lung cancer patient	Guziejko K, Minarowski Ł, Mróz R.	F1000Res. 2022 Oct 3;11:1130. doi: 10.12688/f1000research.124457.1. eCollection 2022.	Guziejko K	F1000Res	2022	2023-08-21	PMC10439354		10.12688/f1000research.124457.1
34695786	Uncommon Presentation of Tuberculosis as an Incidentally Discovered Solitary Pleural Tuberculoma	Kinjo T, Shimoji M, Fujita J.	Am J Trop Med Hyg. 2021 Oct 25;106(2):376-377. doi: 10.4269/ajtmh.21-0740.	Kinjo T	Am J Trop Med Hyg	2021	2021-10-25	PMC8832902		10.4269/ajtmh.21-0740
33912347	Right middle lobe obstruction associated with synchronous endobronchial carcinoid and aspergillosis	Kim Y, Park D, Chung C.	SAGE Open Med Case Rep. 2021 Apr 12;9:2050313X211009426. doi: 10.1177/2050313X211009426. eCollection 2021.	Kim Y	SAGE Open Med Case Rep	2021	2021-04-29	PMC8047926		10.1177/2050313X211009426
34366048	Giant Intrathoracic Mass in a Young Woman With Acute Kidney Injury	Matyjek A, Stanowska O, Talarek L, Wagrodzki M, Olszewska K, Castaneda-Wysocka P, Owczarek J, Szolkowska M, Prochorec-Sobieszek M, Rymarz A, Niemczyk S.	Chest. 2021 Aug;160(2):e217-e223. doi: 10.1016/j.chest.2021.03.050.	Matyjek A	Chest	2021	2021-08-09			10.1016/j.chest.2021.03.050
39359876	Unusual manifestation of synovial sarcoma: A rare case report with elevated beta HCG level	Khosh E, Kazemi A, Abbaspour E, Vahdati S, Mirenayat MS, Ghaderi-Sohi S, Haseli S, Askari E.	Radiol Case Rep. 2024 Aug 26;19(11):5262-5267. doi: 10.1016/j.radcr.2024.07.178. eCollection 2024 Nov.	Khosh E	Radiol Case Rep	2024	2024-10-03	PMC11445589		10.1016/j.radcr.2024.07.178
34125704	Case Report: A Great Mimicker of Neoplasm: Pulmonary Cryptococcosis in an Immunocompetent Host After High-Altitude Descent	Johnson K, Dhamrah U, Amin A, Masci J.	Am J Trop Med Hyg. 2021 Jun 14;105(2):454-457. doi: 10.4269/ajtmh.21-0238.	Johnson K	Am J Trop Med Hyg	2021	2021-06-14	PMC8437185		10.4269/ajtmh.21-0238
34967117	Catecholamine-induced cardiomyopathy improvement after para-aortic paraganglioma resection: a case report	Ranjbar M, Amin A, Totonchi Z, Ghaemmaghami Z, Jalilian Z, Hesami M, Givtaj N, Jadbabaei AN, Divanbeigi I, Mazloomfard MM.	ESC Heart Fail. 2022 Feb;9(1):213-218. doi: 10.1002/ehf2.13783. Epub 2021 Dec 29.	Ranjbar M	ESC Heart Fail	2022	2021-12-30	PMC8788005		10.1002/ehf2.13783
37164678	Disseminated Bacillus Calmette-Guérin Infection with Rhabdomyolysis, Acute Kidney Injury, and Interstitial Pneumonia after Bacillus Calmette-Guérin Intravesical Instillation Therapy	Sakurai Y, Furuto Y, Saito T, Namikawa A, Takahashi H, Shibuya Y.	Intern Med. 2023 Dec 15;62(24):3707-3712. doi: 10.2169/internalmedicine.1413-22. Epub 2023 May 10.	Sakurai Y	Intern Med	2023	2023-05-10	PMC10781554		10.2169/internalmedicine.1413-22
33827514	A solitary pulmonary nodule caused by Mycobacterium tuberculosis var. BCG after intravesical BCG treatment: a case report	Itai M, Yamasue M, Takikawa S, Komiya K, Takeno Y, Igarashi Y, Takeshita Y, Hiramatsu K, Mitarai S, Kadota JI.	BMC Pulm Med. 2021 Apr 7;21(1):115. doi: 10.1186/s12890-021-01475-w.	Itai M	BMC Pulm Med	2021	2021-04-08	PMC8028358		10.1186/s12890-021-01475-w
32314636	Reactivation of TB during administration of durvalumab after chemoradiotherapy for non-small-cell lung cancer: a case report	Kato Y, Watanabe Y, Yamane Y, Mizutani H, Kurimoto F, Sakai H.	Immunotherapy. 2020 Apr;12(6):373-378. doi: 10.2217/imt-2020-0061. Epub 2020 Apr 21.	Kato Y	Immunotherapy	2020	2020-04-22			10.2217/imt-2020-0061
39376819	Hemoptysis as the Initial Presentation of a Ruptured Aortic Aneurysm: A Case Report and Literature Review	Millan-Alanis JM, Jimenez-Leos MC, Jaramillo-Amador AN, Arredondo-Flores M, Náñez-Terreros H.	Cureus. 2024 Sep 7;16(9):e68898. doi: 10.7759/cureus.68898. eCollection 2024 Sep.	Millan-Alanis JM	Cureus	2024	2024-10-08	PMC11458261		10.7759/cureus.68898
41664446	Milky Tea-Colored Pleural Effusion: Empyema Complicated by Pneumothorax Due to Mixed Infection With Mycobacterium tuberculosis and Aspergillus fumigatus	Gong Y, Sun H.	Am J Case Rep. 2026 Feb 10;27:e951599. doi: 10.12659/AJCR.951599.	Gong Y	Am J Case Rep	2026	2026-02-10	PMC12906106		10.12659/AJCR.951599
34613520	Rare manifestation of a large stenosing gastrointestinal tumor caused by Mycobacterium tuberculosis in a previously healthy man from Austria	Shao G, Chitechi B, Demireli G, Ornig K, Neuböck MJ, Heldt S, Mandl M, Paar C, Winkler M, Lamprecht B, Salzer HJF.	Wien Med Wochenschr. 2022 Sep;172(11-12):268-273. doi: 10.1007/s10354-021-00887-x. Epub 2021 Oct 6.	Shao G	Wien Med Wochenschr	2022	2021-10-06	PMC9463224		10.1007/s10354-021-00887-x
39694484	Concomitant Interstitial Pneumonia and Disseminated BCG Infection after Intravesical BCG Therapy	Mochizuki F, Hanazawa M, Komine M, Sunabe H, Koyanagi S, Yamazaki Y, Watanabe A, Shimada T, Obara K, Iijima H, Kurishima K, Ishikawa H.	Intern Med. 2025 Jul 15;64(14):2218-2222. doi: 10.2169/internalmedicine.4659-24. Epub 2024 Dec 19.	Mochizuki F	Intern Med	2025	2024-12-18	PMC12331306		10.2169/internalmedicine.4659-24
41199537	Navigating Diagnostic Challenges in Pseudoachalasia: A Case Study of Esophagogastric Junction Adenocarcinoma	Nguyen TH, Le TQ, Nguyen MX, Quoc HV, Tran TVQ, Huong PTT, Phuong TQ, Nam BC, Huan PD.	Am J Case Rep. 2025 Nov 7;26:e948966. doi: 10.12659/AJCR.948966.	Nguyen TH	Am J Case Rep	2025	2025-11-07	PMC12683995		10.12659/AJCR.948966
34758746	Tuberculosis reactivation at ileum following immune checkpoint inhibition with pembrolizumab for metastatic nasopharyngeal carcinoma: a case report	Lau KS, Cheung BM, Lam KO, Chan SY, Lam KM, Yeung CF, Hung IF, Kwong DL, Tong CC, Leung TW, Luk MY, Lee AW, Yuen KK, Lee VH.	BMC Infect Dis. 2021 Nov 10;21(1):1148. doi: 10.1186/s12879-021-06845-7.	Lau KS	BMC Infect Dis	2021	2021-11-11	PMC8579540		10.1186/s12879-021-06845-7
32473873	Systemic Vasculitis Induced by Schwannoma - Paraneoplastic Syndrome Caused by the Benign Tumor	Wroński J, Zielińska A, Głuszko P, Szołkowska M.	Am J Med. 2020 Nov;133(11):e676-e677. doi: 10.1016/j.amjmed.2020.04.030. Epub 2020 May 29.	Wroński J	Am J Med	2020	2020-06-01			10.1016/j.amjmed.2020.04.030
33794588	Recurrent tracheal tumor with a critical airway requiring 'Y' stent - unique presentation of tuberculosis	Jaganathan V, Subramanian S, Hari DT.	Monaldi Arch Chest Dis. 2021 Mar 31;91(3). doi: 10.4081/monaldi.2021.1578.	Jaganathan V	Monaldi Arch Chest Dis	2021	2021-04-02			10.4081/monaldi.2021.1578
38373941	Clinical and genomic evaluations of a persistent fatal SARS-CoV-2 infection in a goods syndrome patient: a case report	Tabarsi P, Maleki A, Abtahian Z, Khabbaz A, Fereydouni Z, Rezaie J, Tavakoli M, Sanati PY, Salehi-Vaziri M.	BMC Infect Dis. 2024 Feb 19;24(1):216. doi: 10.1186/s12879-024-09105-6.	Tabarsi P	BMC Infect Dis	2024	2024-02-19	PMC10875816		10.1186/s12879-024-09105-6
32774648	Aggregatibacter actinomycetemcomitans pneumonia mimicking lung cancer in a previously healthy 12-year-old child from Saudi Arabia: a case report	Al-Nafeesah A.	Pan Afr Med J. 2020 Jun 15;36:89. doi: 10.11604/pamj.2020.36.89.21996. eCollection 2020.	Al-Nafeesah A	Pan Afr Med J	2020	2020-08-11	PMC7392872		10.11604/pamj.2020.36.89.21996

## Sheet: CR-tuberculosis and lung cancer
CASE REPORTS
33070259	Tuberculosis following programmed cell death receptor-1 (PD-1) inhibitor in a patient with non-small cell lung cancer. Case report and literature review	Suliman AM, Bek SA, Elkhatim MS, Husain AA, Mismar AY, Eldean MZS, Lengyel Z, Elazzazy S, Rasul KI, Omar NE.	Cancer Immunol Immunother. 2021 Apr;70(4):935-944. doi: 10.1007/s00262-020-02726-1. Epub 2020 Oct 17.	Suliman AM	Cancer Immunol Immunother	2021	2020-10-18	PMC7979647		10.1007/s00262-020-02726-1
32682417	Extensive tracheal resection in lung cancer and tuberculosis: a case report	Giller D, Giller B, Scherbakova G, Mikhaylenko EV, Mikhaleva LM, Nikolenko VN, Gavryushova LV, Somasundaram SG, Kirkland CE, Aliev G.	BMC Pulm Med. 2020 Jul 18;20(1):197. doi: 10.1186/s12890-020-01230-7.	Giller D	BMC Pulm Med	2020	2020-07-20	PMC7368744		10.1186/s12890-020-01230-7
38161787	A Case of Multi-Organ Tuberculosis Misdiagnosed as Lung Cancer and a Literature Review	Hu M.	Cancer Manag Res. 2023 Dec 27;15:1395-1400. doi: 10.2147/CMAR.S433226. eCollection 2023.	Hu M	Cancer Manag Res	2023	2024-01-01	PMC10757780		10.2147/CMAR.S433226
39198650	Tuberculosis in otherwise healthy adults with inherited TNF deficiency	Arias AA, Neehus AL, Ogishi M, Meynier V, Krebs A, Lazarov T, Lee AM, Arango-Franco CA, Yang R, Orrego J, Corcini Berndt M, Rojas J, Li H, Rinchai D, Erazo-Borrás L, Han JE, Pillay B, Ponsin K, Chaldebas M, Philippot Q, Bohlen J, Rosain J, Le Voyer T, Janotte T, Amarajeeva K, Soudée C, Brollo M, Wiegmann K, Marquant Q, Seeleuthner Y, Lee D, Lainé C, Kloos D, Bailey R, Bastard P, Keating N, Rapapo…	Nature. 2024 Sep;633(8029):417-425. doi: 10.1038/s41586-024-07866-3. Epub 2024 Aug 28.	Arias AA	Nature	2024	2024-08-28	PMC11390478		10.1038/s41586-024-07866-3
36090976	Toxic epidermal necrolysis induced by sintilimab in a patient with advanced non-small cell lung cancer and comorbid pulmonary tuberculosis: A case report	Li G, Gong S, Wang N, Yao X.	Front Immunol. 2022 Aug 26;13:989966. doi: 10.3389/fimmu.2022.989966. eCollection 2022.	Li G	Front Immunol	2022	2022-09-12	PMC9459224		10.3389/fimmu.2022.989966
37869098	A rare case report: co-occurrence of two types of lung cancer with hamartoma and pulmonary tuberculosis	Kang J, Wang M, Hua P, Wang B.	Front Oncol. 2023 Oct 4;13:1264871. doi: 10.3389/fonc.2023.1264871. eCollection 2023.	Kang J	Front Oncol	2023	2023-10-23	PMC10585360		10.3389/fonc.2023.1264871
35370247	Safe Concurrent Use of Anti-tuberculosis Drugs and Pembrolizumab in a Patient with Non-small-cell Lung Cancer Who Was Infected with Mycobacterium tuberculosis	Nakahama K, Kaneda H, Ogawa K, Matsumoto Y, Tani Y, Suzumura T, Mitsuoka S, Watanabe T, Asai K, Kawaguchi T.	Intern Med. 2022;61(7):1039-1042. doi: 10.2169/internalmedicine.6811-20. Epub 2022 Apr 1.	Nakahama K	Intern Med	2022	2022-04-04	PMC9038460		10.2169/internalmedicine.6811-20
40972814	Disseminated mycobacterium kansasii infection revealing GATA2 haploinsufficiency after presumed tuberculosis and early lung cancer	Wang CH, Hwang LE, Liu WD, Yen YT, Chen JS, Chang YL, Lin CK, Chang HM, Cheng A, Wu UI.	Int J Infect Dis. 2025 Nov;160:108074. doi: 10.1016/j.ijid.2025.108074. Epub 2025 Sep 17.	Wang CH	Int J Infect Dis	2025	2025-09-19			10.1016/j.ijid.2025.108074
35340620	A case report of dermatomyositis with the missed diagnosis of non-small cell lung cancer and concurrence of pulmonary tuberculosis	Yin Y, Chi J, Bai Y.	Open Med (Wars). 2022 Mar 4;17(1):423-426. doi: 10.1515/med-2022-0451. eCollection 2022.	Yin Y	Open Med (Wars)	2022	2022-03-28	PMC8898925		10.1515/med-2022-0451
38698706	Concomitant osimertinib and antituberculosis therapy in an elderly patient with EGFR-mutated lung cancer and pulmonary tuberculosis: A case report	Matsuura H, Higo H, Kuribayashi T, Tamaoki A, Nakasuka T, Uno M, Makimoto G, Ninomiya K, Fujii M, Rai K, Ichihara E, Hotta K, Miyahara N, Tabata M, Maeda Y, Kiura K, Ohashi K.	Thorac Cancer. 2024 Jun;15(17):1390-1394. doi: 10.1111/1759-7714.15324. Epub 2024 May 2.	Matsuura H	Thorac Cancer	2024	2024-05-03	PMC11168902		10.1111/1759-7714.15324
38877695	Lung Lesions: Differential Diagnoses Beyond Cancer	Jurczak P, Romaszko-Wojtowicz A, Doboszyńska A.	Am J Case Rep. 2024 Jun 15;25:e943798. doi: 10.12659/AJCR.943798.	Jurczak P	Am J Case Rep	2024	2024-06-15	PMC11193846		10.12659/AJCR.943798
39963103	Comparison of Al[(18)F]-NOTA-FAPI-04 PET/CT and [(18)F]-FDG PET/CT in a patient with lung cancer and pulmonary tuberculosis: a case report and literature review	Qin J, Yu J, Wei Y.	Front Oncol. 2025 Feb 3;15:1470132. doi: 10.3389/fonc.2025.1470132. eCollection 2025.	Qin J	Front Oncol	2025	2025-02-18	PMC11830580		10.3389/fonc.2025.1470132
37779779	Gilchrist's Hollow Lung	Gullapalli D, Vangara A, Ganti SS, Kommineni SS, Rahmlow T, Moon J.	Cureus. 2023 Aug 28;15(8):e44288. doi: 10.7759/cureus.44288. eCollection 2023 Aug.	Gullapalli D	Cureus	2023	2023-10-02	PMC10533367		10.7759/cureus.44288
40978039	Concurrent active pulmonary tuberculosis and small cell lung cancer: diagnostic challenges and therapeutic insights from a case report	Sun M, Ji H, Liu A, Xu N.	Front Oncol. 2025 Sep 4;15:1564686. doi: 10.3389/fonc.2025.1564686. eCollection 2025.	Sun M	Front Oncol	2025	2025-09-22	PMC12444658		10.3389/fonc.2025.1564686
39803310	Simultaneous Anti-Tuberculosis and Anti-Tumor Treatment with Immune Checkpoint Inhibitors for Co-Existent Pulmonary Tuberculosis and Advanced Lung Cancer	Wang H, Gao L, Cai X, Li J, Lang Y, Zheng R, Yang S.	Infect Drug Resist. 2025 Jan 6;18:107-112. doi: 10.2147/IDR.S497006. eCollection 2025.	Wang H	Infect Drug Resist	2025	2025-01-13	PMC11721805		10.2147/IDR.S497006
33633898	Metastatic Adenocarcinoma of the Lung Mimicking Miliary Tuberculosis and Pott's Disease	Khan D, Saddique MU, Paul T, Murshed K, Zahid M.	Cureus. 2021 Jan 22;13(1):e12869. doi: 10.7759/cureus.12869.	Khan D	Cureus	2021	2021-02-26	PMC7899251		10.7759/cureus.12869
34455551	Membranous nephropathy in a patient with pulmonary tuberculosis infection and lung adenocarcinoma: a case report	Morimoto N, Nagahama K, Tsuura Y, Terai A, Tanabe M, Otani M, Shioji S, Hirasawa S, Aki S, Aoyagi M, Tanaka H.	CEN Case Rep. 2022 Feb;11(1):126-133. doi: 10.1007/s13730-021-00641-7. Epub 2021 Aug 29.	Morimoto N	CEN Case Rep	2022	2021-08-29	PMC8810998		10.1007/s13730-021-00641-7
34210287	The first report of co-existence of pulmonary tuberculosis and lung malignancy in a kidney transplant recipient: a case report and literature review	Fang G, Cheng NC, Huang LL, Xie WP, Hu CM, Chen W.	BMC Infect Dis. 2021 Jul 1;21(1):629. doi: 10.1186/s12879-021-06350-x.	Fang G	BMC Infect Dis	2021	2021-07-02	PMC8252204		10.1186/s12879-021-06350-x
39156743	Pulmonary actinomycosis masquerading as lung cancer	Zheng M, Wei Y, Borkar NA, Hong X, Yang X, Zhang N, Wang X.	Respir Med Case Rep. 2024 Jun 19;51:102050. doi: 10.1016/j.rmcr.2024.102050. eCollection 2024.	Zheng M	Respir Med Case Rep	2024	2024-08-19	PMC11327480		10.1016/j.rmcr.2024.102050
35753738	Primary pulmonary artery sarcoma complicated with pulmonary embolism and pulmonary tuberculosis: A case report and literature review	Shen C, Xu W, Ouyang R.	Zhong Nan Da Xue Xue Bao Yi Xue Ban. 2022 May 28;47(5):673-678. doi: 10.11817/j.issn.1672-7347.2022.190772.	Shen C	Zhong Nan Da Xue Xue Bao Yi Xue Ban	2022	2022-06-26	PMC10929922		10.11817/j.issn.1672-7347.2022.190772
33462021	CA 125 and TB	Park M, Dhawan R, Whittaker E, Kon OM.	BMJ Case Rep. 2021 Jan 18;14(1):e238199. doi: 10.1136/bcr-2020-238199.	Park M	BMJ Case Rep	2021	2021-01-19	PMC7816933		10.1136/bcr-2020-238199
38721157	Lung Cancer Screening: All That Glitters Is Not Gold	Doppalapudi S, Venkatram S, Baqui AA, Diaz-Fuentes G.	Cureus. 2024 Apr 7;16(4):e57783. doi: 10.7759/cureus.57783. eCollection 2024 Apr.	Doppalapudi S	Cureus	2024	2024-05-09	PMC11076151		10.7759/cureus.57783
32503511	Pulmonary cryptococcosis coexisting with central type lung cancer in an immuocompetent patient: a case report and literature review	Yao K, Qiu X, Hu H, Han Y, Zhang W, Xia R, Wang L, Fang J.	BMC Pulm Med. 2020 Jun 5;20(1):161. doi: 10.1186/s12890-020-01200-z.	Yao K	BMC Pulm Med	2020	2020-06-07	PMC7275487		10.1186/s12890-020-01200-z
31383566	Heterogeneity of latent tuberculosis infection in a patient with lung cancer	Yamaguchi F, Minakata T, Miura S, Suzuki T, Sagara H.	J Infect Public Health. 2020 Jan;13(1):151-153. doi: 10.1016/j.jiph.2019.07.009. Epub 2019 Aug 2.	Yamaguchi F	J Infect Public Health	2020	2019-08-07			10.1016/j.jiph.2019.07.009
35647142	Anti-programmed death 1 antibody in the treatment of coexistent Mycobacterium fortuitum and lung cancer: A case report	Zhang CC, Chen P.	World J Clin Cases. 2022 Apr 26;10(12):3801-3807. doi: 10.12998/wjcc.v10.i12.3801.	Zhang CC	World J Clin Cases	2022	2022-06-01	PMC9100737		10.12998/wjcc.v10.i12.3801
33880036	Coexistence of Lung Squamous Cell Carcinoma and Pulmonary Tuberculosis Within a Single Lesion: A Case Report	Yu MJ, Li PJ, Liang ZA.	Onco Targets Ther. 2021 Apr 13;14:2575-2578. doi: 10.2147/OTT.S302996. eCollection 2021.	Yu MJ	Onco Targets Ther	2021	2021-04-21	PMC8053494		10.2147/OTT.S302996
41069883	Spinal Tuberculosis Mimicking Metastatic Lung Cancer: A Case of Misdiagnosis	Mkrtchyan S.	Cureus. 2025 Sep 8;17(9):e91815. doi: 10.7759/cureus.91815. eCollection 2025 Sep.	Mkrtchyan S	Cureus	2025	2025-10-10	PMC12507386		10.7759/cureus.91815
39449913	Tonsillar Tuberculosis Simulating Cancer: A Case Report	Benchafai I, Aourarh S, Aljalil A, Ammar H, Darouassi Y.	Cureus. 2024 Sep 24;16(9):e70101. doi: 10.7759/cureus.70101. eCollection 2024 Sep.	Benchafai I	Cureus	2024	2024-10-25	PMC11500765		10.7759/cureus.70101
38962464	Pulmonary tuberculosis masquerading as a mass cancer lesion: A rare case report and review of literature	Fatima G, Ahmed Z, Akhtar A, Rehman ST, Ali S, Anan M.	Clin Case Rep. 2024 Jul 3;12(7):e9155. doi: 10.1002/ccr3.9155. eCollection 2024 Jul.	Fatima G	Clin Case Rep	2024	2024-07-04	PMC11220453		10.1002/ccr3.9155
39211306	Challenges in the differential diagnosis of pulmonary tuberculosis vs. lung cancer: A case report	Luo T, Zhang S, Li X, Huang M.	Oncol Lett. 2024 Aug 13;28(4):494. doi: 10.3892/ol.2024.14627. eCollection 2024 Oct.	Luo T	Oncol Lett	2024	2024-08-30	PMC11358719		10.3892/ol.2024.14627
36926539	Pancoast tumor mimicking lung tuberculosis, a case report	Nugroho MI, Sensusiati AD.	Radiol Case Rep. 2023 Feb 28;18(5):1758-1762. doi: 10.1016/j.radcr.2023.01.100. eCollection 2023 May.	Nugroho MI	Radiol Case Rep	2023	2023-03-17	PMC10011052		10.1016/j.radcr.2023.01.100
36308251	Endobronchial Actinomycosis: A Case Report	Afsin E, Bacaksu E.	Niger J Clin Pract. 2022 Oct;25(10):1758-1761. doi: 10.4103/njcp.njcp_1357_21.	Afsin E	Niger J Clin Pract	2022	2022-10-29			10.4103/njcp.njcp_1357_21
35949112	A 75-Year-Old Female Smoker with Advanced Small-Cell Lung Cancer and Eastern Cooperative Oncology Group Performance Status 2 who Responded to Combination Immunochemotherapy with Atezolizumab, Etoposide, and Carboplatin	Dębczyński M, Mojsak D, Kuklińska B, Mróz RM.	Am J Case Rep. 2022 Aug 11;23:e936536. doi: 10.12659/AJCR.936536.	Dębczyński M	Am J Case Rep	2022	2022-08-11	PMC9380397		10.12659/AJCR.936536
38649886	Lung cancer in older patients with granulomatosis with polyangiitis: a report of three cases	Potentas-Policewicz M, Szolkowska M, Blasinska K, Gawryluk D, Sobiecka M, Fijolek J.	BMC Pulm Med. 2024 Apr 22;24(1):193. doi: 10.1186/s12890-024-03024-7.	Potentas-Policewicz M	BMC Pulm Med	2024	2024-04-22	PMC11034167		10.1186/s12890-024-03024-7
33458956	Long-term remission of small cell lung cancer after reactivation of tuberculosis following immune-checkpoint blockade: A case report	Sirgiovanni M, Hinterleitner C, Horger M, Atique NB, Lauer UM, Zender L, Hinterleitner M.	Thorac Cancer. 2021 Mar;12(5):699-702. doi: 10.1111/1759-7714.13821. Epub 2021 Jan 17.	Sirgiovanni M	Thorac Cancer	2021	2021-01-18	PMC7919119		10.1111/1759-7714.13821
31779512	The coexistence of ROS1-rearranged lung adenocarcinoma and pulmonary tuberculosis in a critical ill young patient	Zhu H, Wang XQ, Lu HY.	J Int Med Res. 2020 Mar;48(3):300060519883752. doi: 10.1177/0300060519883752. Epub 2019 Nov 29.	Zhu H	J Int Med Res	2020	2019-11-30	PMC7607273		10.1177/0300060519883752
36906799	Successful Pregnancy in a 29-Year-Old G3P2 Shortly After Unilateral Pneumonectomy and Systemic Chemotherapy for Lung Cancer: A Case Report	Aloufi D, Baradwan S, AlTurkistany S, Hakeem G.	Am J Case Rep. 2023 Mar 12;24:e939227. doi: 10.12659/AJCR.939227.	Aloufi D	Am J Case Rep	2023	2023-03-12	PMC10018441		10.12659/AJCR.939227
36945282	Pulmonary Actinomycosis: A Diagnostic Challenge	Ferreira M, Ferreira L, Amorim Pereira I, Santos Silva A, Henriques Ferreira I.	Cureus. 2023 Feb 17;15(2):e35118. doi: 10.7759/cureus.35118. eCollection 2023 Feb.	Ferreira M	Cureus	2023	2023-03-22	PMC10024955		10.7759/cureus.35118
32517798	Misdiagnosis of a multi-organ involvement hematogenous disseminated tuberculosis as metastasis: a case report and literature review	Hang TX, Fang G, Huang Y, Hu CM, Chen W.	Infect Dis Poverty. 2020 Jun 9;9(1):66. doi: 10.1186/s40249-020-00681-8.	Hang TX	Infect Dis Poverty	2020	2020-06-11	PMC7285721		10.1186/s40249-020-00681-8
38234623	Efficacy and safety of iruplinalkib (WX‑0593) on non‑small cell lung cancer with SPECC1L‑ALK fusion: A case report	Zhang Q, Lv J, Li X, Zhang H, Zhu C, Wang M, Si M, Hu Y, Zhang S.	Exp Ther Med. 2023 Dec 5;27(2):53. doi: 10.3892/etm.2023.12341. eCollection 2024 Feb.	Zhang Q	Exp Ther Med	2023	2024-01-18	PMC10790168		10.3892/etm.2023.12341
37637576	Diagnostic Value of Serum and Pleural Effusion Cancer Antigen 125 in Tuberculosis Diagnosis of Non-Cancer Patients: An Evidence-Based Case Report	Wildani MM, Singh G.	Cureus. 2023 Jul 26;15(7):e42480. doi: 10.7759/cureus.42480. eCollection 2023 Jul.	Wildani MM	Cureus	2023	2023-08-28	PMC10451096		10.7759/cureus.42480
33133876	A Case of Laryngeal Tuberculosis, Endobronchial Tuberculosis and Pulmonary Tuberculosis Coexistent in an Immunocompetent Host	Avula A, Ngu S, Mansour W, Gurala D, Maroun R.	Cureus. 2020 Sep 29;12(9):e10713. doi: 10.7759/cureus.10713.	Avula A	Cureus	2020	2020-11-02	PMC7594666		10.7759/cureus.10713
39258579	A case of lung and fungus ball lesions associated with Cladosporium Subcinereum A48 in a diabetic patient	Nasiri-Jahrodi A, Barati M, Sheikholeslami FM, Fani M, Nikoozadeh A.	Future Microbiol. 2024;19(16):1359-1363. doi: 10.1080/17460913.2024.2392454. Epub 2024 Sep 11.	Nasiri-Jahrodi A	Future Microbiol	2024	2024-09-11	PMC11552483		10.1080/17460913.2024.2392454
39312323	A case of metachronous triple primary carcinoma complicated with pulmonary tuberculosis: Case report and review	Chen Y, Luo S, Zheng Q, Yu Q, Liu C, Tang R, Chen F, Zhang Y.	Medicine (Baltimore). 2024 Sep 20;103(38):e39638. doi: 10.1097/MD.0000000000039638.	Chen Y	Medicine (Baltimore)	2024	2024-09-23	PMC11419472		10.1097/MD.0000000000039638
32231535	Adenocarcinoma of the Lung Mimicking Miliary Tuberculosis	Khan D, Danjuma M, Saddique MU, Murshed KAH, Yassin MA.	Case Rep Oncol. 2020 Feb 13;13(1):139-144. doi: 10.1159/000505685. eCollection 2020 Jan-Apr.	Khan D	Case Rep Oncol	2020	2020-04-02	PMC7098354		10.1159/000505685
33976649	A Case of Delayed Diagnostic Pulmonary Tuberculosis during Targeted Therapy in an EGFR Mutant Non-Small Cell Lung Cancer Patient	Jin C, Yang B.	Case Rep Oncol. 2021 Apr 6;14(1):659-663. doi: 10.1159/000514050. eCollection 2021 Jan-Apr.	Jin C	Case Rep Oncol	2021	2021-05-12	PMC8077664		10.1159/000514050
35015952	Primary Erlotinib Resistance in a Patient with Non-Small Cell Lung Cancer Carrying Simultaneous Compound EGFR L718A, Q849H, and L858R Mutations	Mirtavoos-Mahyari H, Rismani E, Lotfabadi AS, Dezfouli AA, Sheikhy K, Dezfuli MM, Heshmatnia J.	Biomol Concepts. 2021 Dec 31;12(1):164-174. doi: 10.1515/bmc-2021-0018.	Mirtavoos-Mahyari H	Biomol Concepts	2021	2022-01-11			10.1515/bmc-2021-0018
32764357	Mycobacterium szulgai Lung Disease or Breast Cancer Relapse-Case Report	Kempisty A, Augustynowicz-Kopec E, Opoka L, Szturmowicz M.	Antibiotics (Basel). 2020 Aug 5;9(8):482. doi: 10.3390/antibiotics9080482.	Kempisty A	Antibiotics (Basel)	2020	2020-08-09	PMC7460219		10.3390/antibiotics9080482
32567174	Follow-up of an occult tuberculosis scar cancer after resection of metastatic lesions	Sun M, Xu Y, Wang X, Sun C, Guo Y, Shao G, Yang Z, Liu Y, Zhang P, Qiu S, Ma K.	Thorac Cancer. 2020 Aug;11(8):2347-2350. doi: 10.1111/1759-7714.13531. Epub 2020 Jun 22.	Sun M	Thorac Cancer	2020	2020-06-23	PMC7396367		10.1111/1759-7714.13531
38869209	Tuberculosis - The master of disguise: A case of disseminated tuberculosis masquerading as metastatic cancer	Şahin Mavi EA, Akdemir MÇ, Akin AE, Uyaroğlu OA, Köksal D.	Tuberk Toraks. 2024 Jun;72(2):167-172. doi: 10.5578/tt.202402915.	Şahin Mavi EA	Tuberk Toraks	2024	2024-06-13	PMC11390073		10.5578/tt.202402915
32154996	Successful treatment of advanced lung adenocarcinoma complicated with Lambert-Eaton myasthenic syndrome: A case report and literature review	Wang A, Zhang X, Yi J, Zhu M, Zhang Y.	Thorac Cancer. 2020 May;11(5):1334-1338. doi: 10.1111/1759-7714.13385. Epub 2020 Mar 10.	Wang A	Thorac Cancer	2020	2020-03-11	PMC7180587		10.1111/1759-7714.13385
38801125	Bronchiectatic Actinomycosis with Osseous Metaplasia Masquerading as Lung Cancer	Bhat A, J M, Mascarenhas D.	Turk Patoloji Derg. 2024;40(3):202-204. doi: 10.5146/tjpath.2024.13407.	Bhat A	Turk Patoloji Derg	2024	2024-05-27	PMC11401733		10.5146/tjpath.2024.13407
39118308	Unmasking Pott Disease: A Diagnostic Challenge Mimicking Metastatic Lung Cancer - A Case Report	Romaszko-Wojtowicz A, Malinowska E, Doboszyńska A.	Am J Case Rep. 2024 Aug 9;25:e943578. doi: 10.12659/AJCR.943578.	Romaszko-Wojtowicz A	Am J Case Rep	2024	2024-08-09	PMC11330941		10.12659/AJCR.943578
40671748	Invasive pulmonary cryptococcosis mimicking metastatic lung cancer: A case report and review of literature	Gao CY, Yang XJ, Guo E, Zheng YL.	World J Clin Cases. 2025 Jul 16;13(20):105133. doi: 10.12998/wjcc.v13.i20.105133.	Gao CY	World J Clin Cases	2025	2025-07-17	PMC12019096		10.12998/wjcc.v13.i20.105133
32761425	Increased Th17 activation and gut microbiota diversity are associated with pembrolizumab-triggered tuberculosis	Zhang YB, Liu SJ, Hu ZD, Zhou JX, Wang YZ, Fang B, Wong KW, Xia F.	Cancer Immunol Immunother. 2020 Dec;69(12):2665-2671. doi: 10.1007/s00262-020-02687-5. Epub 2020 Aug 6.	Zhang YB	Cancer Immunol Immunother	2020	2020-08-08	PMC11027455		10.1007/s00262-020-02687-5
36070942	Autoimmune Pulmonary Alveolar Proteinosis with Suspected Exacerbation after Osimertinib Administration for Lung Cancer	Shimoda M, Ishii H, Tanaka Y, Morimoto K, Takemura T, Oka T, Yoshimori K, Ohta K.	Intern Med. 2023 Apr 15;62(8):1203-1206. doi: 10.2169/internalmedicine.0256-22. Epub 2022 Sep 6.	Shimoda M	Intern Med	2023	2022-09-07	PMC10183281		10.2169/internalmedicine.0256-22
35096873	Case Report: Chronic Pulmonary Aspergillosis-An Unusual Long-Term Complication of Lung Cancer Treatment	Guziejko K, Klukowska K, Budzińska U, Mróz RM.	Front Med (Lausanne). 2022 Jan 12;8:777457. doi: 10.3389/fmed.2021.777457. eCollection 2021.	Guziejko K	Front Med (Lausanne)	2022	2022-01-31	PMC8789659		10.3389/fmed.2021.777457
32999781	Miliary Tuberculosis in a Young Patient? Let's Not Forget the Lung Adenocarcinoma!	Zia Z, Iqbal QZ, Narula N, Sattar SBA, Rafay Khan Niazi M.	Cureus. 2020 Aug 26;12(8):e10058. doi: 10.7759/cureus.10058.	Zia Z	Cureus	2020	2020-10-01	PMC7520401		10.7759/cureus.10058
39792723	Paraspinal synovial sarcoma mimicking tuberculosis: A case report and literature review	Liu J, Huang X, Liang X, Xian X, Mo Y, Wu X, Lu W, Li J, Chen Y.	Medicine (Baltimore). 2025 Jan 10;104(2):e41256. doi: 10.1097/MD.0000000000041256.	Liu J	Medicine (Baltimore)	2025	2025-01-10	PMC11729148		10.1097/MD.0000000000041256
34745866	Exacerbation of nontuberculous mycobacterial pulmonary disease in a patient with advanced non-small-cell lung cancer during treatment with PD-1 inhibitor and chemotherapy	Okamoto M, Kim YH, Ouchi A, Yamaoka T, Iwamoto N, Iwatsubo S, Matsumura K, Nakamura M, Kin Y, Shiina Y, Funada Y.	Respir Med Case Rep. 2021 Oct 21;34:101529. doi: 10.1016/j.rmcr.2021.101529. eCollection 2021.	Okamoto M	Respir Med Case Rep	2021	2021-11-08	PMC8555433		10.1016/j.rmcr.2021.101529
34008797	Robotic thoracic surgery for inflammatory and infectious lung disease: initial experience in Brazil	Leite PHC, Mariani AW, Araujo PHXN, Lima CET, Braga F, Haddad R, Campos JRM, Pego-Fernandes PM, Terra RM.	Rev Col Bras Cir. 2021 May 17;48:e20202872. doi: 10.1590/0100-6991e-20202872. eCollection 2021.	Leite PHC	Rev Col Bras Cir	2021	2021-05-19	PMC10683415		10.1590/0100-6991e-20202872
35144623	Concomitant novel ALK-SSH2, EML4-ALK and ARID2-ALK, EML4-ALK double-fusion variants and confer sensitivity to crizotinib in two lung adenocarcinoma patients, respectively	Tao H, Liu Z, Mu J, Gai F, Huang Z, Shi L.	Diagn Pathol. 2022 Feb 10;17(1):27. doi: 10.1186/s13000-022-01212-9.	Tao H	Diagn Pathol	2022	2022-02-11	PMC8832643		10.1186/s13000-022-01212-9
32082689	Squamous Cell Carcinoma in the Post Tuberculosis Lung after 30 Years of Treatment Completion	Arulanantham A, Jayarajah U, Dharmasiri R, Jeyanthakumar R, Siriwardena KN, Ilangamge S.	Case Rep Surg. 2020 Jan 30;2020:8570212. doi: 10.1155/2020/8570212. eCollection 2020.	Arulanantham A	Case Rep Surg	2020	2020-02-22	PMC7011466		10.1155/2020/8570212
34820117	Testicular cancer presenting as disseminated tuberculosis: A case report	Najdawi F, Means M, Didde R, Feloney M.	Ann Med Surg (Lond). 2021 Nov 11;72:102975. doi: 10.1016/j.amsu.2021.102975. eCollection 2021 Dec.	Najdawi F	Ann Med Surg (Lond)	2021	2021-11-25	PMC8599095		10.1016/j.amsu.2021.102975
39086724	Pleuroparenchymal sarcoidosis: A rare manifestation mimicking metastatic lung cancer	Gan E, Tay CK.	Respirol Case Rep. 2024 Jul 30;12(8):e01438. doi: 10.1002/rcr2.1438. eCollection 2024 Aug.	Gan E	Respirol Case Rep	2024	2024-08-01	PMC11288722		10.1002/rcr2.1438
37374304	Iatrogenic Pneumothorax during Acupuncture: Case Report	Chiu WS, Lu YW, Lien TH.	Medicina (Kaunas). 2023 Jun 7;59(6):1100. doi: 10.3390/medicina59061100.	Chiu WS	Medicina (Kaunas)	2023	2023-06-28	PMC10301852		10.3390/medicina59061100
35775554	Syndrome of inappropriate antidiuretic hormone presenting with recurrent hiccups in a case of small cell neuroendocrine carcinoma of the lung with concomitant pulmonary tuberculosis	Puri S, Panwar V, Agrawal R, Saurabh S, Gera P.	Int J Mycobacteriol. 2022 Apr-Jun;11(2):202-204. doi: 10.4103/ijmy.ijmy_60_22.	Puri S	Int J Mycobacteriol	2022	2022-07-01			10.4103/ijmy.ijmy_60_22
38859608	A case of pulmonary tuberculosis that developed during nivolumab and ipilimumab treatment for pulmonary adenocarcinoma that recurred two months after completion of anti-tuberculous treatment	Hirano S, Takahashi H, Nakamura S, Matsuda K, Ishikawa R, Tamura K, Shikano K, Fujita T, Amano H, Nakamura M.	Chin Clin Oncol. 2024 Jun;13(3):43. doi: 10.21037/cco-23-153. Epub 2024 May 31.	Hirano S	Chin Clin Oncol	2024	2024-06-11			10.21037/cco-23-153
37484827	Rare cases of Talaromyces pneumonia in individuals with underlying cancer and no travel to endemic areas	Singh MK, Borson S, Lei V, Molloy R, Weng B, Sutjita M.	IDCases. 2023 Jun 28;33:e01831. doi: 10.1016/j.idcr.2023.e01831. eCollection 2023.	Singh MK	IDCases	2023	2023-07-24	PMC10362278		10.1016/j.idcr.2023.e01831
41188794	Pulmonary tuberculosis complicated with bronchial lipoma: a case report and literature review	Liu J, Jing Q, Lian Z, Song C, Zhu Q.	BMC Pulm Med. 2025 Nov 4;25(1):508. doi: 10.1186/s12890-025-03977-3.	Liu J	BMC Pulm Med	2025	2025-11-04	PMC12584215		10.1186/s12890-025-03977-3
34627188	A Schizophyllum commune fungus ball in a lung cancer cavity: a case report	Itoh N, Akazawa N, Murakami H, Ishibana Y, Takahashi Y, Hosoda W, Yaguchi T, Kamei K.	BMC Infect Dis. 2021 Oct 9;21(1):1052. doi: 10.1186/s12879-021-06739-8.	Itoh N	BMC Infect Dis	2021	2021-10-10	PMC8502358		10.1186/s12879-021-06739-8
34616821	Coexistence of tuberculosis and squamous cell carcinoma in the right main bronchus: A case report	Jiang H, Li YQ.	World J Clin Cases. 2021 Sep 6;9(25):7520-7526. doi: 10.12998/wjcc.v9.i25.7520.	Jiang H	World J Clin Cases	2021	2021-10-07	PMC8464455		10.12998/wjcc.v9.i25.7520
32953328	Nosocomial Achromobacter xylosoxidans Infection Presenting as a Cavitary Lung Lesion in a Lung Cancer Patient	Sebanayagam V, Nguyen P, Nassar M, Soubani A.	Cureus. 2020 Aug 17;12(8):e9818. doi: 10.7759/cureus.9818.	Sebanayagam V	Cureus	2020	2020-09-21	PMC7496036		10.7759/cureus.9818
39123231	A case of response to combination treatment with TSA-DC-CTL immunotherapy and osimertinib in EGFR mutated advanced lung adenocarcinoma	Han Z, Li T, Zhang H, Liang K, You M, Xu M, Bai F, Zhang T.	Mol Cancer. 2024 Aug 9;23(1):163. doi: 10.1186/s12943-024-02070-3.	Han Z	Mol Cancer	2024	2024-08-09	PMC11313023		10.1186/s12943-024-02070-3
34760115	A case of cardiac angiosarcoma and pulmonary tuberculosis; diagnostic challenges and review of literature	Pourkia R, Faghanzadeh Ganji G, Vakili Sadeghi M, Ziaie N, Rezaeian N, Dehghani-Tafti F, Ghorbani H, Ansari Ramandi MM.	Caspian J Intern Med. 2021;12(Suppl 2):S500-S504. doi: 10.22088/cjim.12.0.500.	Pourkia R	Caspian J Intern Med	2021	2021-11-11	PMC8559658		10.22088/cjim.12.0.500
35309377	Paragonimiasis diagnosed by CT-guided transthoracic lung biopsy: Literature review and case report	Cong CV, Anh TT, Ly TT, Duc NM.	Radiol Case Rep. 2022 Mar 14;17(5):1591-1597. doi: 10.1016/j.radcr.2022.02.046. eCollection 2022 May.	Cong CV	Radiol Case Rep	2022	2022-03-21	PMC8927937		10.1016/j.radcr.2022.02.046
38484351	Pulmonary histoplasmosis on the Chinese mainland: two case reports and literature review	Chen Q, Guo W, Guo W, Mu X, Guo J.	J Infect Dev Ctries. 2024 Feb 29;18(2):318-325. doi: 10.3855/jidc.17934.	Chen Q	J Infect Dev Ctries	2024	2024-03-14			10.3855/jidc.17934
33536684	Pseudotumour presentation of pulmonary tuberculosis	Afriyie-Mensah JS, Awindaogo FR, Asomani SK.	Ghana Med J. 2020 Jun;54(2):126-130. doi: 10.4314/gmj.v54i2.12.	Afriyie-Mensah JS	Ghana Med J	2020	2021-02-04	PMC7829045		10.4314/gmj.v54i2.12
40556846	Endocrine manifestations of lung adenocarcinoma with epidermal growth factor receptor mutation mimicking tuberculosis: A case report and literature review	Arafsha L, Samargandy SA, Alyazidi AS.	Qatar Med J. 2025 Jun 9;2025(2):64. doi: 10.5339/qmj.2025.64. eCollection 2025.	Arafsha L	Qatar Med J	2025	2025-06-25	PMC12183751		10.5339/qmj.2025.64
40821205	Miliary Lung Lesions Mimicking Tuberculosis: A Case of Metastatic Lung Adenocarcinoma	Ali M, Helaly M, Irhouma A, Abdelraheem S.	Cureus. 2025 Jul 17;17(7):e88178. doi: 10.7759/cureus.88178. eCollection 2025 Jul.	Ali M	Cureus	2025	2025-08-18	PMC12357760		10.7759/cureus.88178
38384077	A rare case of miliary tuberculosis in a patient with NSCLC receiving PD1 inhibitor therapy, mimicking autoimmune pneumonitis	Nikola N, Natasa D, Milica K.	J Cancer Res Ther. 2023 Jan 1;19(Suppl 2):S909-S911. doi: 10.4103/jcrt.jcrt_410_22. Epub 2023 Apr 27.	Nikola N	J Cancer Res Ther	2023	2024-02-22			10.4103/jcrt.jcrt_410_22
39182246	Solitary extramedullary plasmacytoma of the lung with rapid transition to multiple myeloma : A rare case report and brief literature review	English K, Leon D, Kaldas S.	Rom J Intern Med. 2024 Aug 21;62(4):440-445. doi: 10.2478/rjim-2024-0026. Print 2024 Dec 1.	English K	Rom J Intern Med	2024	2024-08-25			10.2478/rjim-2024-0026
35531582	Invasive Pulmonary Cryptococcal Infection Masquerading as Lung Cancer with Brain Metastases: A Case Report	Echieh C, Nwagboso C, Ogbudu S, Eze J, Ochang E, Jibrin P, Etiuma A, Bassey O.	J West Afr Coll Surg. 2020 Jan-Mar;10(1):30-34. doi: 10.4103/jwas.jwas_47_21. Epub 2022 Mar 5.	Echieh C	J West Afr Coll Surg	2020	2022-05-09	PMC9067635		10.4103/jwas.jwas_47_21
37600219	Case Report: Case report: Non-invasive mechanical ventilation in combination with bronchoscopy in the treatment of respiratory failure of lung cancer patient	Guziejko K, Minarowski Ł, Mróz R.	F1000Res. 2022 Oct 3;11:1130. doi: 10.12688/f1000research.124457.1. eCollection 2022.	Guziejko K	F1000Res	2022	2023-08-21	PMC10439354		10.12688/f1000research.124457.1
36647091	Spherical pneumonia caused by Ralstonia mannitolilytica: a case report and literature review	Ma J, Zhang C, Dang K, Liao Y, Feng X, Zhou P.	BMC Pulm Med. 2023 Jan 16;23(1):20. doi: 10.1186/s12890-023-02316-8.	Ma J	BMC Pulm Med	2023	2023-01-16	PMC9841942		10.1186/s12890-023-02316-8
34381681	A case of cervical lymph node tuberculosis and metastatic squamous cell carcinoma in the same lymph node	Uchida Y, Komatsu S, Ogura T.	Respir Med Case Rep. 2021 Jul 24;34:101485. doi: 10.1016/j.rmcr.2021.101485. eCollection 2021.	Uchida Y	Respir Med Case Rep	2021	2021-08-12	PMC8334716		10.1016/j.rmcr.2021.101485
38013287	A case report: Acute fibrinous and organizing pneumonia	Liu C, Chen W, Deng Y, Li S, Liu Y, Liang J.	Medicine (Baltimore). 2023 Nov 24;102(47):e36093. doi: 10.1097/MD.0000000000036093.	Liu C	Medicine (Baltimore)	2023	2023-11-28	PMC10681495		10.1097/MD.0000000000036093
37803309	Bronchial oncocytic carcinoma in an adult: a case report and literature review	Shen YF, Wang CL, Chu ZG, Cao YD, Luo Y, Zhang YL, Cao YJ.	BMC Pulm Med. 2023 Oct 6;23(1):375. doi: 10.1186/s12890-023-02669-0.	Shen YF	BMC Pulm Med	2023	2023-10-06	PMC10559420		10.1186/s12890-023-02669-0
39462366	A case of squamous cell carcinoma of the lung misdiagnosed as tuberculosis. Is HPV infected by oral sex the causative agent?	Liu R, Wu Z, Li S, Lv Z, Wang Y, Gao M, Pang Y.	BMC Womens Health. 2024 Oct 26;24(1):576. doi: 10.1186/s12905-024-03420-5.	Liu R	BMC Womens Health	2024	2024-10-27	PMC11515220		10.1186/s12905-024-03420-5
34631053	Combination of immune check inhibitor and immunomodulatory arabinomannan extracted from Mycobacterium tuberculosis: A case report	Kobayashi K, Kaira K, Iemura H, Shinomiya S, Hashimoto K, Miura Y, Shiono A, Nishihara F, Kagamu H.	Mol Clin Oncol. 2021 Nov;15(5):227. doi: 10.3892/mco.2021.2390. Epub 2021 Sep 7.	Kobayashi K	Mol Clin Oncol	2021	2021-10-11	PMC8461616		10.3892/mco.2021.2390
34218601	A Case of Human Hepatic Alveolar Echinococcosis Accompanied by Lung and Brain Metastases	Liu C, Fan H, Ge RL.	Korean J Parasitol. 2021 Jun;59(3):291-296. doi: 10.3347/kjp.2021.59.3.291. Epub 2021 Jun 21.	Liu C	Korean J Parasitol	2021	2021-07-04	PMC8255489		10.3347/kjp.2021.59.3.291
41169285	A post-surgical case of rib osteomyelitis and pleural abscess caused by mycobacterium abscessus after 6 years of lung cancer surgery	Mutoh Y, Sato T, Oya Y, Umemura T, Hioki T, Yamano Y, Kataoka K, Matsuda T, Kimura T, Ichihara T, Kondoh Y.	Oxf Med Case Reports. 2025 Oct 29;2025(10):omaf212. doi: 10.1093/omcr/omaf212. eCollection 2025 Oct.	Mutoh Y	Oxf Med Case Reports	2025	2025-10-31	PMC12570010		10.1093/omcr/omaf212
33243202	Nocardiosis in glomerular disease patients with immunosuppressive therapy	Han Y, Huang Z, Zhang H, He L, Sun L, Liu Y, Liu F, Xiao L.	BMC Nephrol. 2020 Nov 26;21(1):516. doi: 10.1186/s12882-020-02179-9.	Han Y	BMC Nephrol	2020	2020-11-27	PMC7690096		10.1186/s12882-020-02179-9
35797264	Pancoast Tumor Presenting as Neck Pain in the Chiropractic Office: A Case Report and Literature Review	Chu EC, Trager RJ, Shum JSF, Lai CR.	Am J Case Rep. 2022 Jul 7;23:e937052. doi: 10.12659/AJCR.937052.	Chu EC	Am J Case Rep	2022	2022-07-07	PMC9274787		10.12659/AJCR.937052
41646577	A Tale of Two Diagnoses: Pulmonary Tuberculosis and Metastatic Lung Adenocarcinoma in a High-Risk Host	Vangala A, Modi SK, Acharya S, Shreya D, Arty F, Pinninty DK, Weiner SM, Shah SM.	Cureus. 2026 Jan 4;18(1):e100775. doi: 10.7759/cureus.100775. eCollection 2026 Jan.	Vangala A	Cureus	2026	2026-02-06	PMC12867948		10.7759/cureus.100775
32197657	Complete regression of pulmonary squamous carcinoma in IPF following gemcitabine plus cisplatin: a case report and literature review	Ma W, Li H, Tian Z, Wang S, Zheng X, Hou J.	BMC Pulm Med. 2020 Mar 20;20(1):69. doi: 10.1186/s12890-020-1094-1.	Ma W	BMC Pulm Med	2020	2020-03-22	PMC7082954		10.1186/s12890-020-1094-1
40162034	Disseminated Histoplasmosis Due to Anti-IFN-γ Autoantibodies-Associated Immunodeficiency	Huang L, Zheng D, Li T, Li X, Kong J, Wang K, Wang S, Cao C.	Infect Drug Resist. 2025 Mar 25;18:1605-1609. doi: 10.2147/IDR.S513750. eCollection 2025.	Huang L	Infect Drug Resist	2025	2025-03-31	PMC11954392		10.2147/IDR.S513750
39959800	Halo Sign and Reverse Halo Sign in a Patient with Primary Lung Adenocarcinoma: A Case Report	Ebrahimi P, Jamaati H, Soleimani AM.	Tanaffos. 2024 Feb;23(2):209-212.	Ebrahimi P	Tanaffos	2024	2025-02-17	PMC11825078
39188817	Development of Pseudochylothorax in a Patient with Lung Squamous Cell Carcinoma and Rheumatoid Arthritis	Maezawa Y, Okauchi S, Hasegawa S, Matsumoto H, Ohara G, Satoh H.	Maedica (Bucur). 2024 Jun;19(2):423-427. doi: 10.26574/maedica.2024.19.2.423.	Maezawa Y	Maedica (Bucur)	2024	2024-08-27	PMC11345064		10.26574/maedica.2024.19.2.423
39156997	Bacillus Calmette-Guérin (BCG)-Induced Pneumonitis: A Case Report	Farrag A, Solano J, Singh V.	Cureus. 2024 Aug 16;16(8):e67049. doi: 10.7759/cureus.67049. eCollection 2024 Aug.	Farrag A	Cureus	2024	2024-08-19	PMC11330082		10.7759/cureus.67049
40211208	Case report: pulmonary lymphoepithelial carcinoma mimicking tuberculosis	Zhan S, Feng C, Pang K, Qin H, Zhang P.	BMC Pulm Med. 2025 Apr 10;25(1):169. doi: 10.1186/s12890-025-03633-w.	Zhan S	BMC Pulm Med	2025	2025-04-11	PMC11987468		10.1186/s12890-025-03633-w
38111462	An Interesting Sequel of Pulmonary Tuberculosis	Vaishnav B, Pailla R Jr.	Cureus. 2023 Nov 16;15(11):e48928. doi: 10.7759/cureus.48928. eCollection 2023 Nov.	Vaishnav B	Cureus	2023	2023-12-19	PMC10726081		10.7759/cureus.48928
40407655	A Case of Pulmonary Fibrosis and COVID-19-Related Pneumonia in a Pembrolizumab-Treated Patient	Zolezzi A, Gualano G, Mastrobattista A, Vittozzi P, Di Bari V, Cerva C, Mosti S, Lugini A, Albarello F, Di Stefano F, Valli MB, Palmieri F.	Infect Dis Rep. 2025 May 12;17(3):53. doi: 10.3390/idr17030053.	Zolezzi A	Infect Dis Rep	2025	2025-05-23	PMC12101223		10.3390/idr17030053
41502994	A Case of Lung Cancer Unexpectedly Detected with (99m) Tc (V)-DMSA Whole-Body/SPECT Imaging	Gharepapagh E, Namvar L, Rezaei S.	World J Nucl Med. 2025 May 6;24(4):369-372. doi: 10.1055/s-0045-1809053. eCollection 2025 Dec.	Gharepapagh E	World J Nucl Med	2025	2026-01-08	PMC12774526		10.1055/s-0045-1809053
37485286	Aspergillus Coinfection in a Hydatid Cyst Cavity of Lung in an Immunocompetent Host: A Case Report and Review of Literature	Adhikari A, Khanal S, Magar SR, Thapa S, Khati S, Lamichhane R, Marasini K.	Case Rep Infect Dis. 2023 Jul 14;2023:6975041. doi: 10.1155/2023/6975041. eCollection 2023.	Adhikari A	Case Rep Infect Dis	2023	2023-07-24	PMC10361833		10.1155/2023/6975041
40851708	Metastatic Lung Adenocarcinoma Mimicking Miliary Tuberculosis: A Case Report	Merhi HJ, Chamseddine MW, Mhaidly AI, Al Najjar ZK, Raad AR.	Cureus. 2025 Jul 22;17(7):e88494. doi: 10.7759/cureus.88494. eCollection 2025 Jul.	Merhi HJ	Cureus	2025	2025-08-25	PMC12368827		10.7759/cureus.88494
32314636	Reactivation of TB during administration of durvalumab after chemoradiotherapy for non-small-cell lung cancer: a case report	Kato Y, Watanabe Y, Yamane Y, Mizutani H, Kurimoto F, Sakai H.	Immunotherapy. 2020 Apr;12(6):373-378. doi: 10.2217/imt-2020-0061. Epub 2020 Apr 21.	Kato Y	Immunotherapy	2020	2020-04-22			10.2217/imt-2020-0061
35363197	Silica-associated systemic lupus erythematosus with lupus nephritis and lupus pneumonitis: A case report and a systematic review of the literature	Fukushima K, Uchida HA, Fuchimoto Y, Mifune T, Watanabe M, Tsuji K, Tanabe K, Kinomura M, Kitamura S, Miyamoto Y, Wada S, Koyanagi T, Sugiyama H, Kishimoto T, Wada J.	Medicine (Baltimore). 2022 Feb 18;101(7):e28872. doi: 10.1097/MD.0000000000028872.	Fukushima K	Medicine (Baltimore)	2022	2022-04-01	PMC9282083		10.1097/MD.0000000000028872
33663064	Epidermal growth factor receptor-mutant pulmonary adenocarcinoma coexisting with tuberculosis: A case report	Liu N, Zheng L, Yu M, Zhang S.	Medicine (Baltimore). 2021 Feb 26;100(8):e24569. doi: 10.1097/MD.0000000000024569.	Liu N	Medicine (Baltimore)	2021	2021-03-05	PMC7909170		10.1097/MD.0000000000024569
39868375	Pulmonary sarcomatoid carcinoma coexisting with tuberculosis: a case report and literature review	Huang ZH, Zhu YF, Zeng YY, Huang HY, Liu JQ, Cen WC, Su S.	Front Oncol. 2025 Jan 10;14:1492574. doi: 10.3389/fonc.2024.1492574. eCollection 2024.	Huang ZH	Front Oncol	2025	2025-01-27	PMC11757094		10.3389/fonc.2024.1492574
40821300	Metastatic Lung Adenocarcinoma in a Lifetime Nonsmoker With an Atypical Radiological and Clinical Presentation	Tun YN, Mohsin F, Khan MH, Sharma S, Patti R.	Cureus. 2025 Jul 14;17(7):e87943. doi: 10.7759/cureus.87943. eCollection 2025 Jul.	Tun YN	Cureus	2025	2025-08-18	PMC12350203		10.7759/cureus.87943
37901007	Pulmonary reversed halo cycles and consolidations after immunotherapy: A case report	Suo H, Shi YJ, Huang ZD, Xu K, Huang H.	World J Clin Cases. 2023 Oct 6;11(28):6938-6942. doi: 10.12998/wjcc.v11.i28.6938.	Suo H	World J Clin Cases	2023	2023-10-30	PMC10600855		10.12998/wjcc.v11.i28.6938
38090555	Unnecessary orchiectomy due to atypical sarcoidosis manifesting as a unilateral scrotal mass: a case report and literature review	Skopelidou V, Hurník P, Židlík V, Tulinský L, Lenz J, Balner T, Žiak D, Delongová P, Karas R, Škripková M, Jendřejek M.	Front Immunol. 2023 Nov 27;14:1253120. doi: 10.3389/fimmu.2023.1253120. eCollection 2023.	Skopelidou V	Front Immunol	2023	2023-12-13	PMC10711076		10.3389/fimmu.2023.1253120
40330577	A rapidly progressive case of tuberculous pleurisy and pericarditis in a patient with non-small cell lung cancer that developed one month after receiving pembrolizumab monotherapy	Ikeda S, Watanabe K, Misawa K, Yanagawa N, Hosomi Y.	IDCases. 2025 Apr 19;40:e02234. doi: 10.1016/j.idcr.2025.e02234. eCollection 2025.	Ikeda S	IDCases	2025	2025-05-07	PMC12052681		10.1016/j.idcr.2025.e02234
39633435	Metastatic parathyroid carcinoma diagnosed after five surgical attempts: a case report and review of the literature	Mahboobipour AA, Pourabdollah M, Hadaegh F, Herik Dizaji M, Tavangar SM, Shadmehr MB.	J Cardiothorac Surg. 2024 Dec 4;19(1):642. doi: 10.1186/s13019-024-03146-3.	Mahboobipour AA	J Cardiothorac Surg	2024	2024-12-05	PMC11619443		10.1186/s13019-024-03146-3
39280419	Synchronized Brain and Pulmonary Lesions: A Diagnostic Challenge	Ramesh NB, Reddy KSS, Rangan AS, Anandan Govindaraj VK, Kalappan MK.	Cureus. 2024 Aug 16;16(8):e66990. doi: 10.7759/cureus.66990. eCollection 2024 Aug.	Ramesh NB	Cureus	2024	2024-09-16	PMC11402274		10.7759/cureus.66990
37332432	Sarcoidosis Presenting as a Lung Mass in a Patient With COVID-19 Infection: A Case Report	Pokhriyal SC, Nabeel Pasha M, Khan A, Uwiringiyimana R, Idris H.	Cureus. 2023 May 17;15(5):e39136. doi: 10.7759/cureus.39136. eCollection 2023 May.	Pokhriyal SC	Cureus	2023	2023-06-19	PMC10275395		10.7759/cureus.39136
37975167	First reported case of ANCA-associated vasculitis induced by oxaliplatin, capecitabine, and trastuzumab	Huo B, Lin L, Zhao L, Yu R, Yang J.	Ren Fail. 2023;45(2):2282710. doi: 10.1080/0886022X.2023.2282710. Epub 2023 Nov 17.	Huo B	Ren Fail	2023	2023-11-17	PMC11001309		10.1080/0886022X.2023.2282710
35116443	Miliary brain metastases from lung adenocarcinoma as non-enhancing lesions on MRI: a case report and literature review	Huang Z, Xie D, Yang P, Song E, Zhang J, Chen J, Qin F.	Transl Cancer Res. 2021 Feb;10(2):1162-1168. doi: 10.21037/tcr-20-1898.	Huang Z	Transl Cancer Res	2021	2022-02-04	PMC8797433		10.21037/tcr-20-1898
34106191	Pulmonary nodule in pediatrics: Beyond the infection	Peña-Cruz J, Correa-Jiménez Ó, Aponte-Barrios N, Molina-Ramírez I, Olaya-Morales N, Restrepo-Gualteros S, Villamil-Osorio M.	Andes Pediatr. 2021 Feb;92(1):110-116. doi: 10.32641/andespediatr.v92i1.2478. Epub 2021 Feb 22.	Peña-Cruz J	Andes Pediatr	2021	2021-06-09			10.32641/andespediatr.v92i1.2478
41520811	Pulmonary amyloidoma mimicking lung cancer in a patient with previous tuberculosis	Gaglio A, Angelone D, Fabozzi A, Bezzio M, Pasquariello L, Petroianni A, Bonini M, Palange P.	Am J Med. 2026 Jan 9:S0002-9343(26)00006-9. doi: 10.1016/j.amjmed.2025.12.032. Online ahead of print.	Gaglio A	Am J Med	2026	2026-01-11			10.1016/j.amjmed.2025.12.032
36514601	A Case of Alveolar-Cell Carcinoma Misdiagnosed As Tubercular Bronchopneumonia	Jadhav U, Aurangabadkar GM, Upadhyay P, Mayekar MV, Chacko SK, Annareddy S.	Cureus. 2022 Nov 11;14(11):e31371. doi: 10.7759/cureus.31371. eCollection 2022 Nov.	Jadhav U	Cureus	2022	2022-12-14	PMC9741858		10.7759/cureus.31371
40878143	Can Tuberculosis Infection After Liver Transplant Induce Lung Squamous Cell Carcinoma from Squamous Metaplasia of Alveolar Epithelium?	Yao J, Chen J, Yin H.	Exp Clin Transplant. 2025 Jul;23(7):501-504. doi: 10.6002/ect.2024.0315.	Yao J	Exp Clin Transplant	2025	2025-08-29			10.6002/ect.2024.0315
41025190	Occupational tuberculosis at a healthcare laboratory - case report	Spanovic M, Mikov I, Pericevic Medic S, Maric N, Lovrenski A, Vukovic T, Ilic M.	Ann Agric Environ Med. 2025 Sep 18;32(3):421-423. doi: 10.26444/aaem/207808. Epub 2025 Jul 14.	Spanovic M	Ann Agric Environ Med	2025	2025-09-30			10.26444/aaem/207808
36322511	Spontaneous Oropharyngeal Hemorrhage Complicated by Cirrhosis, Resulting in Hemorrhagic Shock	Nguyen DV, Tran DH, Champ KG, Vutukuri S, Verceles A.	Am J Case Rep. 2022 Nov 2;23:e937582. doi: 10.12659/AJCR.937582.	Nguyen DV	Am J Case Rep	2022	2022-11-02	PMC9638915		10.12659/AJCR.937582
38357899	Early experience of endobronchial ultrasound-guided transbronchial nodal cryobiopsy: a case series from Sabah, Malaysia	Ramarmuty HY, Huan NC, Nyanti LE, Khoo TS, Renganathan T, Manoh AZ, Azman N, Sivaraman Kannan KK.	Ther Adv Respir Dis. 2024 Jan-Dec;18:17534666241231122. doi: 10.1177/17534666241231122.	Ramarmuty HY	Ther Adv Respir Dis	2024	2024-02-15	PMC10870810		10.1177/17534666241231122
39040455	Case report: Pulmonary sarcomatoid carcinoma demonstrating rapid growth on follow-up CT	Tu L, Xie H, Zhan L, Yang Y, Chen T, Hu N, Du X, Zhou S.	Front Oncol. 2024 Jul 8;14:1393203. doi: 10.3389/fonc.2024.1393203. eCollection 2024.	Tu L	Front Oncol	2024	2024-07-23	PMC11260612		10.3389/fonc.2024.1393203
33390489	Readministration of Pembrolizumab after Treatment of Tuberculosis Activated by Initial Pembrolizumab Therapy	Murakami S, Usui R, Nakahara Y, Kondo T, Kato T, Saito H.	Intern Med. 2021 Jun 1;60(11):1743-1746. doi: 10.2169/internalmedicine.6002-20. Epub 2020 Dec 29.	Murakami S	Intern Med	2021	2021-01-04	PMC8222114		10.2169/internalmedicine.6002-20
33565277	ALK-rearranged squamous cell carcinoma of the lung	Meng Q, Dong Y, Tao H, Shi L, Tong L, Tang J, Zhang S, Liu Z.	Thorac Cancer. 2021 Apr;12(7):1106-1114. doi: 10.1111/1759-7714.13818. Epub 2021 Feb 9.	Meng Q	Thorac Cancer	2021	2021-02-10	PMC8017260		10.1111/1759-7714.13818
34816687	Relapse of Lymphangioleiomyomatosis Five Years after Bilateral-Lung Transplantation	Heshmatnia J, Mirenayat MS, Rezaei M, Bongomin F, Bakhshayeshkaram M, Tabarsi P, Sheikhy K, Mortezaee V.	Arch Iran Med. 2021 Sep 1;24(9):701-703. doi: 10.34172/aim.2021.101.	Heshmatnia J	Arch Iran Med	2021	2021-11-24			10.34172/aim.2021.101
41181500	A unique case of lung cancer: biphasic sarcomatoid squamous cell carcinoma in a rural setting	Mohammadnejad K, Rakhshankhah N, Lookzadeh S.	Ann Med Surg (Lond). 2025 Aug 28;87(10):6822-6826. doi: 10.1097/MS9.0000000000003810. eCollection 2025 Oct.	Mohammadnejad K	Ann Med Surg (Lond)	2025	2025-11-03	PMC12578088		10.1097/MS9.0000000000003810
41210435	Treatment process of ALK and ROS1 double-rearranged lung adenocarcinoma cell carcinoma: a case report	Zou J, Wu H, Xie D, Liu J, Weng C, Lu J.	AME Case Rep. 2025 Sep 26;9:120. doi: 10.21037/acr-2025-92. eCollection 2025.	Zou J	AME Case Rep	2025	2025-11-10	PMC12593176		10.21037/acr-2025-92
35672061	'Miliary metastasis' in a child with papillary thyroid cancer	Gie A, Schubert P, Conradie W, Goussard P.	BMJ Case Rep. 2022 Jun 7;15(6):e249598. doi: 10.1136/bcr-2022-249598.	Gie A	BMJ Case Rep	2022	2022-06-07	PMC9174816		10.1136/bcr-2022-249598
37529904	Recurrent pleural effusion as a rare manifestation after prolonged PD1 inhibitor (camrelizumab)-based immunotherapy: A case report	Xie XH, Shen PX, Wu JH, Qiu GH, Lin XQ, Xie ZH, Qin YY, Zheng B, Liu M, Zhou CZ.	Hum Vaccin Immunother. 2023 Aug 1;19(2):2240689. doi: 10.1080/21645515.2023.2240689.	Xie XH	Hum Vaccin Immunother	2023	2023-08-02	PMC10399467		10.1080/21645515.2023.2240689
35049204	Lung adenocarcinoma with eosinophilic pleural effusion: A case report	Zhou X, Wan J, Gan X.	Medicine (Baltimore). 2021 Dec 3;100(48):e27982. doi: 10.1097/MD.0000000000027982.	Zhou X	Medicine (Baltimore)	2021	2022-01-20	PMC9191373		10.1097/MD.0000000000027982
38389765	Extranodal follicular dendritic cell sarcoma of the lung	Jha T, Sharma A, Kalakkunath S, Mullick S, Rahul E, Dixit M.	Indian J Thorac Cardiovasc Surg. 2024 Mar;40(2):219-223. doi: 10.1007/s12055-023-01599-0. Epub 2023 Nov 9.	Jha T	Indian J Thorac Cardiovasc Surg	2024	2024-02-23	PMC10879473		10.1007/s12055-023-01599-0
37977835	Pulmonary sclerosing pneumocytoma - approaching a solitary pulmonary nodule and the limitations of risk prediction models	Saripalli KR, Wang MQW, Chow CY, Chew SY.	BMJ Case Rep. 2023 Nov 17;16(11):e257208. doi: 10.1136/bcr-2023-257208.	Saripalli KR	BMJ Case Rep	2023	2023-11-17	PMC10660428		10.1136/bcr-2023-257208
33357320	"Triple Trouble" in A Case of Mass Lesion	Kowshikreddy K, Pajanivel R, Baskaran R, Karthikeyan S, Prabhu CS.	Zhongguo Fei Ai Za Zhi. 2020 Dec 20;23(12):1113-1116. doi: 10.3779/j.issn.1009-3419.2020.102.43.	Kowshikreddy K	Zhongguo Fei Ai Za Zhi	2020	2020-12-28	PMC7786231		10.3779/j.issn.1009-3419.2020.102.43
32588815	Case Report: The First Direct Evidence of Gnathostoma spinigerum Migration through Human Lung	Sivakorn C, Promthong K, Dekumyoy P, Viriyavejakul P, Ampawong S, Pakdee W, Chaisiri K, Watthanakulpanich D.	Am J Trop Med Hyg. 2020 Sep;103(3):1129-1134. doi: 10.4269/ajtmh.20-0236.	Sivakorn C	Am J Trop Med Hyg	2020	2020-06-27	PMC7470552		10.4269/ajtmh.20-0236
39354540	A case of neoadjuvant targeted therapy with pralsetinib for locally advanced lung adenocarcinoma with RET fusion mutation	Chunmao W, Haijie C, Zitong W, Zhi Y.	J Cardiothorac Surg. 2024 Oct 1;19(1):554. doi: 10.1186/s13019-024-03092-0.	Chunmao W	J Cardiothorac Surg	2024	2024-10-01	PMC11443678		10.1186/s13019-024-03092-0
37986314	Rare primary pulmonary mucosa-associated lymphoid tissue lymphoma misdiagnosed with tuberculosis: A case report	Gu M, Ji D, Lu Y, Ping G, Yan C.	Medicine (Baltimore). 2023 Nov 17;102(46):e36125. doi: 10.1097/MD.0000000000036125.	Gu M	Medicine (Baltimore)	2023	2023-11-21	PMC10659730		10.1097/MD.0000000000036125
32149365	ALK1 Gene Rearranged Pulmonary Sarcomatoid Carcinoma Masquerading as Tuberculosis in a Young Male	Sahay A, Kumar R, Janu A, Prabhash K.	Turk Patoloji Derg. 2020;1(1):71-77. doi: 10.5146/tjpath.2020.01481.	Sahay A	Turk Patoloji Derg	2020	2020-03-10	PMC10508925		10.5146/tjpath.2020.01481
33840700	Malignant Peritoneal Mesothelioma with Latent Tuberculosis Infection	Inoue N, Takumi K, Sone D, Shirakawa A, Kawamura T, Uno K.	Intern Med. 2021 Nov 1;60(21):3409-3412. doi: 10.2169/internalmedicine.7130-21. Epub 2021 Apr 12.	Inoue N	Intern Med	2021	2021-04-12	PMC8627804		10.2169/internalmedicine.7130-21
36873069	Pulmonary adenocarcinoma mimicking miliary tuberculosis in a 20-year-old man: A clinical case report	Seifi A, Shafiee N, Moradi M.	Clin Case Rep. 2023 Mar 2;11(3):e7028. doi: 10.1002/ccr3.7028. eCollection 2023 Mar.	Seifi A	Clin Case Rep	2023	2023-03-06	PMC9981568		10.1002/ccr3.7028
35648729	The Many Faces of Immune Checkpoint Inhibitor-Associated Pneumonitis: 4 Case Reports	Mojsak D, Dębczyński M, Kuklińska B, Moniuszko-Malinowska A, Mróz RM.	Am J Case Rep. 2022 Jun 1;23:e936420. doi: 10.12659/AJCR.936420.	Mojsak D	Am J Case Rep	2022	2022-06-01	PMC9171842		10.12659/AJCR.936420
33505735	Metastatic Papillary Thyroid Carcinoma in a Paediatric Patient	Mothata NE, Morulana TG, Tshifularo N, Nemutaduni PB, Nyakale NE, Khaba MC.	Case Rep Endocrinol. 2021 Jan 5;2021:6655491. doi: 10.1155/2021/6655491. eCollection 2021.	Mothata NE	Case Rep Endocrinol	2021	2021-01-28	PMC7806368		10.1155/2021/6655491
38690453	Post-COVID-19 Pulmonary Inflammatory Pseudotumors Treated With Steroid Taper	Karimi R, Adlakha A.	Cureus. 2024 Mar 31;16(3):e57339. doi: 10.7759/cureus.57339. eCollection 2024 Mar.	Karimi R	Cureus	2024	2024-05-01	PMC11059197		10.7759/cureus.57339
32180984	IgG4-related disease in the differential diagnosis of lung nodules	Ishikawa H, Uruga H, Fujii T, Kurosaki A, Morokawa N, Takaya H.	Respirol Case Rep. 2020 Mar 10;8(4):e00550. doi: 10.1002/rcr2.550. eCollection 2020 May.	Ishikawa H	Respirol Case Rep	2020	2020-03-18	PMC7063350		10.1002/rcr2.550
33060557	An Uncommon Lung Neoplasm in a Young Patient: Diagnostic Challenges	Leser FS, Romano LD, de Resende KR, Lapa E Silva JR.	Am J Case Rep. 2020 Oct 16;21:e926038. doi: 10.12659/AJCR.926038.	Leser FS	Am J Case Rep	2020	2020-10-16	PMC7576687		10.12659/AJCR.926038
33072510	Malignant lymphoma mimics miliary tuberculosis by diffuse micronodular radiographic findings	Yagyu K, Kobayashi M, Ueda T, Uenishi R, Nakatsuji Y, Matsushita H.	Respir Med Case Rep. 2020 Sep 30;31:101239. doi: 10.1016/j.rmcr.2020.101239. eCollection 2020.	Yagyu K	Respir Med Case Rep	2020	2020-10-19	PMC7548984		10.1016/j.rmcr.2020.101239
35309958	Delayed post-pneumonectomy empyema necessitans caused by Aspergillus flavus: An unusual report	Hakamifard A, Gharedaghi B, Tabarsi P, Shokouhi S, Negahban H, Sharifynia S, Dorudinia A.	Respirol Case Rep. 2022 Mar 10;10(4):e0930. doi: 10.1002/rcr2.930. eCollection 2022 Apr.	Hakamifard A	Respirol Case Rep	2022	2022-03-21	PMC8907913		10.1002/rcr2.930
36608785	The first case report of Paragonimus westermani infection diagnosed by transbronchial lung cryobiopsy	Kim KE, Jung SS, Park HS, Lee JE, Chung C, Kang DH, Lee SI, Koh JS, Park D.	Int J Infect Dis. 2023 Mar;128:184-186. doi: 10.1016/j.ijid.2022.12.041. Epub 2023 Jan 3.	Kim KE	Int J Infect Dis	2023	2023-01-07			10.1016/j.ijid.2022.12.041
35116724	Rare cases of pulmonary inflammatory myofibroblastic tumors in adult male patients: a case report	Li H, He Y, Wang B, Song X, Zhao D, Yu H, Qi K, Liu T.	Transl Cancer Res. 2021 Sep;10(9):4274-4280. doi: 10.21037/tcr-21-1683.	Li H	Transl Cancer Res	2021	2022-02-04	PMC8797295		10.21037/tcr-21-1683
39559357	Perplexing paradoxical reactions: navigating the complexity of protracted tuberculosis meningitis-a case report	Gooding MS, Hammoud DA, Epling B, Rocco J, Laidlaw E, Kuriakose S, Chaturvedi M, Galindo F, Ma SV, Mystakelis H, Poole A, Russo K, Shah M, Malone JL, Rupert AW, Sereti I, Manion M.	Front Immunol. 2024 Oct 31;15:1441945. doi: 10.3389/fimmu.2024.1441945. eCollection 2024.	Gooding MS	Front Immunol	2024	2024-11-19	PMC11570994		10.3389/fimmu.2024.1441945
32774648	Aggregatibacter actinomycetemcomitans pneumonia mimicking lung cancer in a previously healthy 12-year-old child from Saudi Arabia: a case report	Al-Nafeesah A.	Pan Afr Med J. 2020 Jun 15;36:89. doi: 10.11604/pamj.2020.36.89.21996. eCollection 2020.	Al-Nafeesah A	Pan Afr Med J	2020	2020-08-11	PMC7392872		10.11604/pamj.2020.36.89.21996
37469600	Case report: Diagnosis of Talaromyces marneffei infection in an HIV-negative patient with septic shock and high-titer anti-interferon gamma autoantibodies by metagenomic next-generation sequencing	Du R, Feng Y, Mao H.	Front Cell Infect Microbiol. 2023 Jul 4;13:1163846. doi: 10.3389/fcimb.2023.1163846. eCollection 2023.	Du R	Front Cell Infect Microbiol	2023	2023-07-20	PMC10352806		10.3389/fcimb.2023.1163846
36005264	A Rare Case of Pulmonary and Gastrointestinal Mucormycosis Due to Rhizopus spp. in a Child with Chronic Granulomatous Disease	Opara NU.	Infect Dis Rep. 2022 Aug 8;14(4):579-586. doi: 10.3390/idr14040062.	Opara NU	Infect Dis Rep	2022	2022-08-25	PMC9408395		10.3390/idr14040062
33078754	Double trouble: Extrauterine epithelioid trophoblastic tumor with uterine choriocarcinoma - An autopsy report	Jashnani K, Yagana A, Mahajan N.	Indian J Cancer. 2020 Oct-Dec;57(4):463-466. doi: 10.4103/ijc.IJC_220_19.	Jashnani K	Indian J Cancer	2020	2020-10-20			10.4103/ijc.IJC_220_19
39324679	Organizing pneumonia associated with Richter transformation in chronic lymphocytic leukemia: a case report and review of the literature	Grycuk W, Langfort R, Rymkiewicz G, Grabowska-Derlatka L, Korczyński P, Jamroziak K, Drozd-Sokołowska J.	Folia Med Cracov. 2024 Sep 15;64(2):69-76. doi: 10.24425/fmc.2024.150153.	Grycuk W	Folia Med Cracov	2024	2024-09-26			10.24425/fmc.2024.150153
33592874	A case report of pneumonic-type adenocarcinoma diagnosed by transbronchial cryobiopsy after the patient's death	Zhao Q, Han X, Peng L.	Medicine (Baltimore). 2021 Feb 5;100(5):e24296. doi: 10.1097/MD.0000000000024296.	Zhao Q	Medicine (Baltimore)	2021	2021-02-17	PMC7870163		10.1097/MD.0000000000024296
35573525	Metastatic Prostatic Adenocarcinoma Masquerading as Pulmonary Tuberculosis: A Case Report	Vohra M, Lanjewar A, Upadhyay P, Jadhav U, Ghewade B.	Cureus. 2022 Apr 13;14(4):e24104. doi: 10.7759/cureus.24104. eCollection 2022 Apr.	Vohra M	Cureus	2022	2022-05-16	PMC9104494		10.7759/cureus.24104
37532588	Pleural mesothelioma in a California sea lion (Zalophus californianus)	Takami Y, Tanaka M, Morita M, Maruno T, Anai N, Sudo T, Kezuka C, Izawa T, Yamate J, Kuwamura M.	J Vet Med Sci. 2023 Sep 20;85(9):1030-1033. doi: 10.1292/jvms.22-0457. Epub 2023 Aug 3.	Takami Y	J Vet Med Sci	2023	2023-08-02	PMC10539812		10.1292/jvms.22-0457
35498384	Complete Remission After Immunotherapy-Induced Abdominal Tuberculosis in a Patient With Advanced NSCLC Treated With Pembrolizumab: A Case Report	Riudavets M, Wyplosz B, Ghigna MR, Botticella A, Abdayem P, Pradere P, Kasraoui I, Roux C, Le Pechoux C, Garcia C, Planchard D.	JTO Clin Res Rep. 2022 Mar 31;3(5):100319. doi: 10.1016/j.jtocrr.2022.100319. eCollection 2022 May.	Riudavets M	JTO Clin Res Rep	2022	2022-05-02	PMC9052143		10.1016/j.jtocrr.2022.100319
41366355	A case of pulmonary nodular lesion caused by Tropheryma whipplei infection: a case report and literature review	Bao R, Ma L, Wang W.	BMC Pulm Med. 2025 Dec 10;26(1):13. doi: 10.1186/s12890-025-04047-4.	Bao R	BMC Pulm Med	2025	2025-12-09	PMC12801755		10.1186/s12890-025-04047-4
34630792	Pulmonary mucinous adenocarcinoma in the presence of reactivated tuberculosis: A case report	Kabashi-Muçaj S, Dedushi-Hoti K, Shatri J, Pasha F, Dreshaj D.	Radiol Case Rep. 2021 Oct 1;16(12):3647-3651. doi: 10.1016/j.radcr.2021.08.070. eCollection 2021 Dec.	Kabashi-Muçaj S	Radiol Case Rep	2021	2021-10-11	PMC8495031		10.1016/j.radcr.2021.08.070
37946402	Papillary Thyroid Carcinoma Presenting with Chronic Cough and Hemoptysis in Primary Care: A Case Report	Abd Hamid MF, Abdul Razak S, Azraai AM, Miptah HN.	Am J Case Rep. 2023 Nov 10;24:e941089. doi: 10.12659/AJCR.941089.	Abd Hamid MF	Am J Case Rep	2023	2023-11-10	PMC10643887		10.12659/AJCR.941089
38435947	Adenocarcinoma of the Lung Masquerading As Invasive Pulmonary Aspergillosis in an Elderly Lady: A Diagnostic Challenge	Reddy RN, Baikunje N, Belur G, Nair N.	Cureus. 2024 Jan 31;16(1):e53345. doi: 10.7759/cureus.53345. eCollection 2024 Jan.	Reddy RN	Cureus	2024	2024-03-04	PMC10907549		10.7759/cureus.53345
39711754	Unusual Presentation of Extrapulmonary Tuberculosis as Laryngeal Mass in an Atypical Patient	Agarwal RD, Marino MD, Whalen MJ, Walker RJ.	Case Rep Med. 2024 Dec 13;2024:9912317. doi: 10.1155/carm/9912317. eCollection 2024.	Agarwal RD	Case Rep Med	2024	2024-12-23	PMC11661869		10.1155/carm/9912317
39723024	Endobronchial actinomycosis with broncholithiasis presenting with hemoptysis-A case report	Mathew AM, Baburao A, Kanabur T, Babu A.	J Family Med Prim Care. 2024 Nov;13(11):5389-5391. doi: 10.4103/jfmpc.jfmpc_563_24. Epub 2024 Nov 18.	Mathew AM	J Family Med Prim Care	2024	2024-12-26	PMC11668445		10.4103/jfmpc.jfmpc_563_24
34987805	Mycobacterium avium complex lung disease in a patient treated with an immune checkpoint inhibitor: A case report	Yamaba Y, Takakuwa O, Tomita Y, Owaki S, Yamada K, Kunii E, Ito Y, Senoo K, Akita K.	Mol Clin Oncol. 2022 Feb;16(2):37. doi: 10.3892/mco.2021.2470. Epub 2021 Dec 17.	Yamaba Y	Mol Clin Oncol	2022	2022-01-06	PMC8719256		10.3892/mco.2021.2470
38500938	Pulmonary Spindle Cell Carcinoma: As Rare as a Hen's Teeth	Samanta RP, Agarwal S, Agrawal R, Saha K, Sengupta S.	Cureus. 2024 Feb 15;16(2):e54266. doi: 10.7759/cureus.54266. eCollection 2024 Feb.	Samanta RP	Cureus	2024	2024-03-19	PMC10945156		10.7759/cureus.54266
41054132	Peripheral pulmonary tuberculoma diagnosed by targeted next-generation sequencing with manual mapping navigation: A case report	Zou P, Cui Y, Zhang N, Huang Z, Ma H, Gan H.	Medicine (Baltimore). 2025 Oct 3;104(40):e44914. doi: 10.1097/MD.0000000000044914.	Zou P	Medicine (Baltimore)	2025	2025-10-07	PMC12499691		10.1097/MD.0000000000044914
32527136	Large pulmonary cavity in COVID-19 cured patient case report	Chen Y, Chen W, Zhou J, Sun C, Lei Y.	Ann Palliat Med. 2021 May;10(5):5786-5791. doi: 10.21037/apm-20-452. Epub 2020 Jun 9.	Chen Y	Ann Palliat Med	2021	2020-06-13			10.21037/apm-20-452
35118343	A thymoma or not a thymoma-that is the question: a case report	Szolkowska M, Blasinska K, Czajkowski W, Zielinski M, Bartczak A, Knetki-Wroblewska M, Kowalski D, Wiśniewski P, Marx A.	Mediastinum. 2021 Dec 25;5:38. doi: 10.21037/med-2021-01. eCollection 2021.	Szolkowska M	Mediastinum	2021	2022-02-04	PMC8794394		10.21037/med-2021-01
39720295	Trichomonas tenax detected in pleural effusion fluid: A case report	Wang J, Zhao Q, Li D, Ning Y, Duan L, Zhang J, Yang Y, Ji A.	Biomed Rep. 2024 Dec 10;22(2):31. doi: 10.3892/br.2024.1909. eCollection 2025 Feb.	Wang J	Biomed Rep	2024	2024-12-25	PMC11668137		10.3892/br.2024.1909
36628239	Primary pulmonary extranodal marginal zone B-cell lymphoma of mucosa-associated lymphoid tissue type: a case report and literature review	Wang Y, He Z, Zhu Z, Luo R.	Am J Transl Res. 2022 Dec 15;14(12):9072-9077. eCollection 2022.	Wang Y	Am J Transl Res	2022	2023-01-11	PMC9827341
35453970	Severe Respiratory Failure Due to Pulmonary BCGosis in a Patient Treated for Superficial Bladder Cancer	Lewandowska K, Lewandowska A, Baranska I, Klatt M, Augustynowicz-Kopec E, Tomkowski W, Szturmowicz M.	Diagnostics (Basel). 2022 Apr 7;12(4):922. doi: 10.3390/diagnostics12040922.	Lewandowska K	Diagnostics (Basel)	2022	2022-04-23	PMC9026867		10.3390/diagnostics12040922
36874428	Nocardia cyriacigeorgica infection in a patient with repeated fever and CD4(+) T cell deficiency: A case report	Hong X, Ji YQ, Chen MY, Gou XY, Ge YM.	World J Clin Cases. 2023 Feb 16;11(5):1175-1181. doi: 10.12998/wjcc.v11.i5.1175.	Hong X	World J Clin Cases	2023	2023-03-06	PMC9979296		10.12998/wjcc.v11.i5.1175
34125704	Case Report: A Great Mimicker of Neoplasm: Pulmonary Cryptococcosis in an Immunocompetent Host After High-Altitude Descent	Johnson K, Dhamrah U, Amin A, Masci J.	Am J Trop Med Hyg. 2021 Jun 14;105(2):454-457. doi: 10.4269/ajtmh.21-0238.	Johnson K	Am J Trop Med Hyg	2021	2021-06-14	PMC8437185		10.4269/ajtmh.21-0238
35811296	A rare presentation of anaplastic large cell lymphoma as a cavitary pulmonary mass with hypercalcemia	Chen HY, Kuo YC, Cheng WC, Chen WC.	Thorac Cancer. 2022 Aug;13(16):2398-2400. doi: 10.1111/1759-7714.14571. Epub 2022 Jul 10.	Chen HY	Thorac Cancer	2022	2022-07-10	PMC9376169		10.1111/1759-7714.14571
36582974	The therapeutic relevance of a BRCA2 mutation in a patient with recurrent thymoma: a case report	Sigurdson S, Marom EM, Rimner A, Shepherd A, Szolkowska M, Roden AC, Marino M, Tomiyama N, Ball D, Falkson C, Rajan A.	Mediastinum. 2022 Dec 25;6:40. doi: 10.21037/med-22-9. eCollection 2022.	Sigurdson S	Mediastinum	2022	2022-12-30	PMC9792822		10.21037/med-22-9
40385827	Radiological Detection of a Pulmonary Artery Pseudoaneurysm in Lung Adenocarcinoma: A Rare Association and a Case Report	Mumaw C, Levy Y, Quinn S, Ratliff D.	Cureus. 2025 Apr 17;17(4):e82425. doi: 10.7759/cureus.82425. eCollection 2025 Apr.	Mumaw C	Cureus	2025	2025-05-19	PMC12084889		10.7759/cureus.82425
39483118	Novel management of pseudomonas biofilm-like structure in a post-pneumonectomy empyema	Gustafson AM, Larrain CM, Friedman LR, Repkorwich R, Anidi IU, Forrest KM, Fennelly KP, Carr SR.	Front Cell Infect Microbiol. 2024 Oct 17;14:1458652. doi: 10.3389/fcimb.2024.1458652. eCollection 2024.	Gustafson AM	Front Cell Infect Microbiol	2024	2024-11-01	PMC11525003		10.3389/fcimb.2024.1458652
37530347	Secondary amyloidosis with concomitant gastric GIST and gastric adenocarcinoma - A case report	Soni A, Batta N, Mehmi S, Narang V, Garg B, Kaur H.	Indian J Pathol Microbiol. 2023 Jul-Sep;66(3):594-596. doi: 10.4103/ijpm.ijpm_461_21.	Soni A	Indian J Pathol Microbiol	2023	2023-08-02			10.4103/ijpm.ijpm_461_21
37538979	A case of disseminated M. bovis bacillus Calmette-Guérin (BCG) disease after one month of BCG bladder infusion therapy and analysis of 77 cases of suspected BCG infection in Japan, 2017-2022	Nishimura M, Okumura M, Takemasa T, Yoshiyama T, Tanaka Y, Saotome M, Ohta K.	Respir Med Case Rep. 2023 Jul 22;45:101902. doi: 10.1016/j.rmcr.2023.101902. eCollection 2023.	Nishimura M	Respir Med Case Rep	2023	2023-08-04	PMC10393993		10.1016/j.rmcr.2023.101902
39387027	Interventional management of aspergillus-related pulmonary artery pseudoaneurysm and hemoptysis	Gustainyte V, Yan E, Al-Roubaie M, Kocharyan H.	Radiol Case Rep. 2024 Sep 24;19(12):6318-6322. doi: 10.1016/j.radcr.2024.08.148. eCollection 2024 Dec.	Gustainyte V	Radiol Case Rep	2024	2024-10-10	PMC11461975		10.1016/j.radcr.2024.08.148
40060277	Spontaneous left pneumothorax revealing an atypical carcinoid tumor: a case report	Arfaoui H, Mouddene NA, Belhaj C, Bamha H, Msika S, Bougteb N, Jabri H, Elkhattabi W, Afif H.	Pan Afr Med J. 2024 Nov 26;49:93. doi: 10.11604/pamj.2024.49.93.45209. eCollection 2024.	Arfaoui H	Pan Afr Med J	2024	2025-03-10	PMC11889437		10.11604/pamj.2024.49.93.45209
36042663	Diffused bladder wall calcification in a survivor with severe coronavirus disease 2019: A case report	Cheng PY, Huang YY, Jaw FS, Chung SD, Tsai CY.	Medicine (Baltimore). 2022 Aug 26;101(34):e30314. doi: 10.1097/MD.0000000000030314.	Cheng PY	Medicine (Baltimore)	2022	2022-08-31	PMC9410584		10.1097/MD.0000000000030314
37969404	Utilization of intraoperative indocyanine green fluorescence imaging to identify vascular anatomy in severe pleural adhesions in uniportal video-assisted thoracoscopic surgery: a case report	Chen Y, He J, Wang C, Li S.	Transl Cancer Res. 2023 Oct 31;12(10):2946-2951. doi: 10.21037/tcr-23-729. Epub 2023 Oct 20.	Chen Y	Transl Cancer Res	2023	2023-11-16	PMC10643979		10.21037/tcr-23-729
40217310	Complete resolution of non-tuberculous mycobacterial pulmonary nodule following cryobiopsy: The first case report	Han SJ, Chung C, Park D.	Diagn Pathol. 2025 Apr 11;20(1):42. doi: 10.1186/s13000-025-01644-z.	Han SJ	Diagn Pathol	2025	2025-04-11	PMC11987443		10.1186/s13000-025-01644-z
32904496	Non-Small Cell Lung Carcinoma with Concomitant Localized Pulmonary Melioidosis: A Rare Co-Existing Disease	Laplertsakul G, Sutherasan Y, Suwatanapongched T, Incharoen P, Petnak T.	Infect Drug Resist. 2020 Aug 24;13:2957-2961. doi: 10.2147/IDR.S262410. eCollection 2020.	Laplertsakul G	Infect Drug Resist	2020	2020-09-09	PMC7455599		10.2147/IDR.S262410
35118115	Case Report: Uniportal Video-Assisted Thoracoscopic Parenchymal Sparing Secondary Carinal Resection and Reconstruction for the Treatment of Tracheobronchial Mucoepidermoid Carcinoma	Hu Y, Chen X, Ren S, Zeng C, Wang L, Xiao P, Yu F, Liu W.	Front Surg. 2022 Jan 18;8:823281. doi: 10.3389/fsurg.2021.823281. eCollection 2021.	Hu Y	Front Surg	2022	2022-02-04	PMC8803630		10.3389/fsurg.2021.823281
34695786	Uncommon Presentation of Tuberculosis as an Incidentally Discovered Solitary Pleural Tuberculoma	Kinjo T, Shimoji M, Fujita J.	Am J Trop Med Hyg. 2021 Oct 25;106(2):376-377. doi: 10.4269/ajtmh.21-0740.	Kinjo T	Am J Trop Med Hyg	2021	2021-10-25	PMC8832902		10.4269/ajtmh.21-0740
34984031	Chronic Pulmonary Aspergillosis and Type 2 Diabetes Mellitus Complicating Granulomatosis with Polyangiitis in an Adult Saudi Male: A Case Report	Eldaabossi S, Saad M, Alabdullah M, Awad A, Alquraini H, Moumneh G, Mansour A.	Int Med Case Rep J. 2021 Dec 20;14:829-837. doi: 10.2147/IMCRJ.S340231. eCollection 2021.	Eldaabossi S	Int Med Case Rep J	2021	2022-01-05	PMC8709545		10.2147/IMCRJ.S340231
39359876	Unusual manifestation of synovial sarcoma: A rare case report with elevated beta HCG level	Khosh E, Kazemi A, Abbaspour E, Vahdati S, Mirenayat MS, Ghaderi-Sohi S, Haseli S, Askari E.	Radiol Case Rep. 2024 Aug 26;19(11):5262-5267. doi: 10.1016/j.radcr.2024.07.178. eCollection 2024 Nov.	Khosh E	Radiol Case Rep	2024	2024-10-03	PMC11445589		10.1016/j.radcr.2024.07.178
33827514	A solitary pulmonary nodule caused by Mycobacterium tuberculosis var. BCG after intravesical BCG treatment: a case report	Itai M, Yamasue M, Takikawa S, Komiya K, Takeno Y, Igarashi Y, Takeshita Y, Hiramatsu K, Mitarai S, Kadota JI.	BMC Pulm Med. 2021 Apr 7;21(1):115. doi: 10.1186/s12890-021-01475-w.	Itai M	BMC Pulm Med	2021	2021-04-08	PMC8028358		10.1186/s12890-021-01475-w
34967117	Catecholamine-induced cardiomyopathy improvement after para-aortic paraganglioma resection: a case report	Ranjbar M, Amin A, Totonchi Z, Ghaemmaghami Z, Jalilian Z, Hesami M, Givtaj N, Jadbabaei AN, Divanbeigi I, Mazloomfard MM.	ESC Heart Fail. 2022 Feb;9(1):213-218. doi: 10.1002/ehf2.13783. Epub 2021 Dec 29.	Ranjbar M	ESC Heart Fail	2022	2021-12-30	PMC8788005		10.1002/ehf2.13783
33026172	Orbital cellulitis secondary to giant sino-orbital osteoma: A case report	Bagheri A, Feizi M, Jafari R, Kanavi MR, Raad N.	Cancer Rep (Hoboken). 2021 Feb;4(1):e1296. doi: 10.1002/cnr2.1296. Epub 2020 Oct 7.	Bagheri A	Cancer Rep (Hoboken)	2021	2020-10-07	PMC7941565		10.1002/cnr2.1296
41200618	Differential Diagnosis in Patients Presenting With Peripheral Lymphadenopathy: Tuberculosis, Sarcoidosis, or Malignancy	Canlı ET, Erçelik M, Öztürk Ö, Yasan H, Çiriş İM.	Cureus. 2025 Oct 6;17(10):e93919. doi: 10.7759/cureus.93919. eCollection 2025 Oct.	Canlı ET	Cureus	2025	2025-11-07	PMC12587210		10.7759/cureus.93919
37164678	Disseminated Bacillus Calmette-Guérin Infection with Rhabdomyolysis, Acute Kidney Injury, and Interstitial Pneumonia after Bacillus Calmette-Guérin Intravesical Instillation Therapy	Sakurai Y, Furuto Y, Saito T, Namikawa A, Takahashi H, Shibuya Y.	Intern Med. 2023 Dec 15;62(24):3707-3712. doi: 10.2169/internalmedicine.1413-22. Epub 2023 May 10.	Sakurai Y	Intern Med	2023	2023-05-10	PMC10781554		10.2169/internalmedicine.1413-22
39694484	Concomitant Interstitial Pneumonia and Disseminated BCG Infection after Intravesical BCG Therapy	Mochizuki F, Hanazawa M, Komine M, Sunabe H, Koyanagi S, Yamazaki Y, Watanabe A, Shimada T, Obara K, Iijima H, Kurishima K, Ishikawa H.	Intern Med. 2025 Jul 15;64(14):2218-2222. doi: 10.2169/internalmedicine.4659-24. Epub 2024 Dec 19.	Mochizuki F	Intern Med	2025	2024-12-18	PMC12331306		10.2169/internalmedicine.4659-24
33912347	Right middle lobe obstruction associated with synchronous endobronchial carcinoid and aspergillosis	Kim Y, Park D, Chung C.	SAGE Open Med Case Rep. 2021 Apr 12;9:2050313X211009426. doi: 10.1177/2050313X211009426. eCollection 2021.	Kim Y	SAGE Open Med Case Rep	2021	2021-04-29	PMC8047926		10.1177/2050313X211009426
41664446	Milky Tea-Colored Pleural Effusion: Empyema Complicated by Pneumothorax Due to Mixed Infection With Mycobacterium tuberculosis and Aspergillus fumigatus	Gong Y, Sun H.	Am J Case Rep. 2026 Feb 10;27:e951599. doi: 10.12659/AJCR.951599.	Gong Y	Am J Case Rep	2026	2026-02-10	PMC12906106		10.12659/AJCR.951599
34262775	Endobronchial ultrasound-guided transbronchial cryo-nodal biopsy: a novel approach for mediastinal lymph node sampling	Gonuguntla HK, Shah M, Gupta N, Agrawal S, Poletti V, Nacheli GC.	Respirol Case Rep. 2021 Jul 8;9(8):e00808. doi: 10.1002/rcr2.808. eCollection 2021 Aug.	Gonuguntla HK	Respirol Case Rep	2021	2021-07-15	PMC8264746		10.1002/rcr2.808
39376819	Hemoptysis as the Initial Presentation of a Ruptured Aortic Aneurysm: A Case Report and Literature Review	Millan-Alanis JM, Jimenez-Leos MC, Jaramillo-Amador AN, Arredondo-Flores M, Náñez-Terreros H.	Cureus. 2024 Sep 7;16(9):e68898. doi: 10.7759/cureus.68898. eCollection 2024 Sep.	Millan-Alanis JM	Cureus	2024	2024-10-08	PMC11458261		10.7759/cureus.68898
35118275	Case presentations and recommendations from the 2018 ITMIG Annual Meeting	Sigurdson S, Moideen N, Marom EM, Szolkowska M, Roden AC, Rajan A, Girard N, Marino M, Noh JM, Kirk A, Detterbeck FC, Falkson CB.	Mediastinum. 2020 Mar 25;4:7. doi: 10.21037/med.2020.01.01. eCollection 2020.	Sigurdson S	Mediastinum	2020	2022-02-04	PMC8794334		10.21037/med.2020.01.01
34613520	Rare manifestation of a large stenosing gastrointestinal tumor caused by Mycobacterium tuberculosis in a previously healthy man from Austria	Shao G, Chitechi B, Demireli G, Ornig K, Neuböck MJ, Heldt S, Mandl M, Paar C, Winkler M, Lamprecht B, Salzer HJF.	Wien Med Wochenschr. 2022 Sep;172(11-12):268-273. doi: 10.1007/s10354-021-00887-x. Epub 2021 Oct 6.	Shao G	Wien Med Wochenschr	2022	2021-10-06	PMC9463224		10.1007/s10354-021-00887-x
40486317	Post-intubation Tracheoesophageal Fistula Following Meningioma Excision: A Case Report and Literature Review	Alkhalil N, Kawtharani AA, Nahas C, Abou Rached A.	Cureus. 2025 May 8;17(5):e83748. doi: 10.7759/cureus.83748. eCollection 2025 May.	Alkhalil N	Cureus	2025	2025-06-09	PMC12145205		10.7759/cureus.83748
41458325	CT-Guided Percutaneous Lung Biopsy in the Diagnosis of Asthma-Associated Chronic Eosinophilic Pneumonia: A Case Report	Wang Y, Jiang T, Zhou Y, Long T, Zhou Y, Ma G, Liao J.	J Asthma Allergy. 2025 Dec 23;18:1869-1877. doi: 10.2147/JAA.S561357. eCollection 2025.	Wang Y	J Asthma Allergy	2025	2025-12-29	PMC12743569		10.2147/JAA.S561357
34408790	Lymphadenopathy and granulomas: benignancy of malignancy and differential diagnosis with endobronchial ultrasound-transbronchial needle biopsy 19G needle fine-needle aspiration biopsy	Zarogoulidis P, Hatzibougias D, Tsakiridis K, Matthaios D, Hohenforst-Schmidt W, Huang H, Bai C, Tryfon S, Saroglou M, Zaric B, Boujkovinas I, Karapantzou C.	Lung Cancer Manag. 2021 May 26;10(3):LMT49. doi: 10.2217/lmt-2021-0002. eCollection 2021 Sep.	Zarogoulidis P	Lung Cancer Manag	2021	2021-08-19	PMC8369527		10.2217/lmt-2021-0002
34541939	Linezolid-induced black hairy tongue in a patient with multidrug-resistant tuberculosis: A case report	Lee J, Chung HS, Roh J, Oh Y, Mok J.	Sci Prog. 2021 Jul-Sep;104(3):368504211042982. doi: 10.1177/00368504211042982.	Lee J	Sci Prog	2021	2021-09-20	PMC10461435		10.1177/00368504211042982
34758746	Tuberculosis reactivation at ileum following immune checkpoint inhibition with pembrolizumab for metastatic nasopharyngeal carcinoma: a case report	Lau KS, Cheung BM, Lam KO, Chan SY, Lam KM, Yeung CF, Hung IF, Kwong DL, Tong CC, Leung TW, Luk MY, Lee AW, Yuen KK, Lee VH.	BMC Infect Dis. 2021 Nov 10;21(1):1148. doi: 10.1186/s12879-021-06845-7.	Lau KS	BMC Infect Dis	2021	2021-11-11	PMC8579540		10.1186/s12879-021-06845-7
34366048	Giant Intrathoracic Mass in a Young Woman With Acute Kidney Injury	Matyjek A, Stanowska O, Talarek L, Wagrodzki M, Olszewska K, Castaneda-Wysocka P, Owczarek J, Szolkowska M, Prochorec-Sobieszek M, Rymarz A, Niemczyk S.	Chest. 2021 Aug;160(2):e217-e223. doi: 10.1016/j.chest.2021.03.050.	Matyjek A	Chest	2021	2021-08-09			10.1016/j.chest.2021.03.050
41234586	The granulomatous pulmonary nodules induced by tislelizumab in advanced squamous NSCLC: a case report with challenging differential diagnosis	Ma Y, Chen X, Liang Y, Wang S, Yao Y, Lv T, Yuan D.	Transl Lung Cancer Res. 2025 Oct 31;14(10):4675-4681. doi: 10.21037/tlcr-2025-598. Epub 2025 Oct 29.	Ma Y	Transl Lung Cancer Res	2025	2025-11-14	PMC12605739		10.21037/tlcr-2025-598
40218192	RT-PCR Misdiagnosis of Patient with Rare EGFR Mutation Lung Adenocarcinoma: Is NGS the Only Solution?	Piekarczyk P, Lechowicz U, Szopiński J, Polaczek M, Błasińska K, Modrzewska K.	Diagnostics (Basel). 2025 Mar 25;15(7):842. doi: 10.3390/diagnostics15070842.	Piekarczyk P	Diagnostics (Basel)	2025	2025-04-12	PMC11988652		10.3390/diagnostics15070842
38373941	Clinical and genomic evaluations of a persistent fatal SARS-CoV-2 infection in a goods syndrome patient: a case report	Tabarsi P, Maleki A, Abtahian Z, Khabbaz A, Fereydouni Z, Rezaie J, Tavakoli M, Sanati PY, Salehi-Vaziri M.	BMC Infect Dis. 2024 Feb 19;24(1):216. doi: 10.1186/s12879-024-09105-6.	Tabarsi P	BMC Infect Dis	2024	2024-02-19	PMC10875816		10.1186/s12879-024-09105-6
41199537	Navigating Diagnostic Challenges in Pseudoachalasia: A Case Study of Esophagogastric Junction Adenocarcinoma	Nguyen TH, Le TQ, Nguyen MX, Quoc HV, Tran TVQ, Huong PTT, Phuong TQ, Nam BC, Huan PD.	Am J Case Rep. 2025 Nov 7;26:e948966. doi: 10.12659/AJCR.948966.	Nguyen TH	Am J Case Rep	2025	2025-11-07	PMC12683995		10.12659/AJCR.948966
40260189	Challenges in Diagnosing Necrotizing Sarcoid Granulomatosis: The First Case Reported From Indonesia	Singh G, Karsono R, Sjamsoe S, Triono MR, Nora RD, Felicia D, Gultom FL, Ruslim D, Sejati A, Gunarsa RG, Pitoyo CW, Rumende CM.	Case Rep Med. 2025 Apr 14;2025:3219868. doi: 10.1155/carm/3219868. eCollection 2025.	Singh G	Case Rep Med	2025	2025-04-22	PMC12011462		10.1155/carm/3219868
41281466	Diagnosing Pleural Effusion Caused by Silicosis in a Long-Term Quarry Worker: A Case Report	Zhu X, Wu S, Zeng J, Sun Y, Chen J, Wu X.	Int Med Case Rep J. 2025 Nov 15;18:1447-1455. doi: 10.2147/IMCRJ.S554219. eCollection 2025.	Zhu X	Int Med Case Rep J	2025	2025-11-24	PMC12630017		10.2147/IMCRJ.S554219
39866275	Myeloperoxidase anti-neutrophil cytoplasmic antibody-associated vasculitis with silicosis, alveolar hemorrhage, and rapidly progressive glomerulonephritis: a case report	Mizuhashi K.	AME Case Rep. 2024 Oct 24;9:8. doi: 10.21037/acr-24-112. eCollection 2025.	Mizuhashi K	AME Case Rep	2024	2025-01-27	PMC11760511		10.21037/acr-24-112
32473873	Systemic Vasculitis Induced by Schwannoma - Paraneoplastic Syndrome Caused by the Benign Tumor	Wroński J, Zielińska A, Głuszko P, Szołkowska M.	Am J Med. 2020 Nov;133(11):e676-e677. doi: 10.1016/j.amjmed.2020.04.030. Epub 2020 May 29.	Wroński J	Am J Med	2020	2020-06-01			10.1016/j.amjmed.2020.04.030
37628586	The First Potentially Causal Genetic Variant Documented in a Polish Woman with Multiple Cavernous Malformations of the Brain	Szczygieł-Pilut E, Pilut D, Korostynski M, Kopiński P, Potaczek DP, Wypasek E.	Genes (Basel). 2023 Jul 27;14(8):1535. doi: 10.3390/genes14081535.	Szczygieł-Pilut E	Genes (Basel)	2023	2023-08-26	PMC10454152		10.3390/genes14081535
33794588	Recurrent tracheal tumor with a critical airway requiring 'Y' stent - unique presentation of tuberculosis	Jaganathan V, Subramanian S, Hari DT.	Monaldi Arch Chest Dis. 2021 Mar 31;91(3). doi: 10.4081/monaldi.2021.1578.	Jaganathan V	Monaldi Arch Chest Dis	2021	2021-04-02			10.4081/monaldi.2021.1578
40981106	Serial Anti-GM-CSF Autoantibody Levels Reflect Disease Activity in Hypersensitivity Pneumonitis with Autoimmune Pulmonary Alveolar Proteinosis: Case Report	Arai T, Hirose M, Sugimoto E, Takimoto T, Inoue Y, Sumikawa H, Takemura T, Shimizu S.	Pathophysiology. 2025 Sep 15;32(3):47. doi: 10.3390/pathophysiology32030047.	Arai T	Pathophysiology	2025	2025-09-22	PMC12452339		10.3390/pathophysiology32030047
41497096	A silent journey from kidney to lungs: pyelonephritis triggering septic pulmonary embolism - a rare case report from Nepal	Khatri B, Pahari N, Kunwar P, Pahari M, Aryal S.	Ann Med Surg (Lond). 2025 Nov 24;88(1):799-803. doi: 10.1097/MS9.0000000000004307. eCollection 2026 Jan.	Khatri B	Ann Med Surg (Lond)	2025	2026-01-07	PMC12767990		10.1097/MS9.0000000000004307
32944358	How to optimize the treatment strategy for patients of pulmonary sequestration with an elevated risk of fatal hemorrhage during operation: case discussion	Liu Y, Yu Z, Yu P, Ito A, Gonzalez M, Hirai K, Polaczek M, Liu H.	J Thorac Dis. 2020 Aug;12(8):4450-4458. doi: 10.21037/jtd-20-2059.	Liu Y	J Thorac Dis	2020	2020-09-18	PMC7475538		10.21037/jtd-20-2059

## Sheet: CR-risk factors and carcinogene
CASE REPORTS
32898403	Vulvar and perineal verrucous changes complicating hidradenitis suppurativa after wide excision: a case and literature review	Ward RA, Udechukwu NS, Selim MA, Jaleel T.	Dermatol Online J. 2020 Jun 15;26(7):13030/qt3d37n310.	Ward RA	Dermatol Online J	2020	2020-09-08
35811510	Diagnostic challenges of adenomyoepithelioma: A case report	Pankratjevaite L, Lind K, Mele M, Lelkaitis G.	Breast Dis. 2022;41(1):325-330. doi: 10.3233/BD-210077.	Pankratjevaite L	Breast Dis	2022	2022-07-11			10.3233/BD-210077
37967933	Proliferative verrucous leukoplakia: a case report of multiple metachronous oral verrucous carcinoma	Lombardi N, Varoni EM, Franchini R, Lodi G.	BMJ Case Rep. 2023 Nov 15;16(11):e256383. doi: 10.1136/bcr-2023-256383.	Lombardi N	BMJ Case Rep	2023	2023-11-15	PMC10660804		10.1136/bcr-2023-256383
35454309	Do Gastric Signet Ring Cell Carcinomas and ECL-Cell Neuroendocrine Tumours Have a Common Origin?	Fossmark R, Johannessen R, Qvigstad G, Mjønes P.	Medicina (Kaunas). 2022 Mar 23;58(4):470. doi: 10.3390/medicina58040470.	Fossmark R	Medicina (Kaunas)	2022	2022-04-23	PMC9024606		10.3390/medicina58040470
35235079	Squamous cell carcinoma around a subperiosteal implant in the maxilla and the association of chronic mechanical irritation and peri-implantitis: a case report	Watanabe T, Kawahara D, Inoue R, Kato T, Ishihara N, Kamiya H, Bessho K.	Int J Implant Dent. 2022 Mar 2;8(1):10. doi: 10.1186/s40729-022-00409-3.	Watanabe T	Int J Implant Dent	2022	2022-03-02	PMC8891407		10.1186/s40729-022-00409-3
36706586	The case of T-ALL presenting with NK phenotype after COVID-19 vaccination	Yanagida E, Kubota A, Miyoshi H, Ohshima K, Kawakita T, Murayama T.	Pathol Res Pract. 2023 Feb;242:154310. doi: 10.1016/j.prp.2023.154310. Epub 2023 Jan 15.	Yanagida E	Pathol Res Pract	2023	2023-01-27	PMC9840814		10.1016/j.prp.2023.154310
35096094	Synchronous Occurrence of Papillary Thyroid Carcinoma and Medullary Carcinoma in the Setting of Hashimoto's Thyroiditis and Multi Nodular Goiter	SamieeRad F, Emami A.	Iran J Pathol. 2022 Winter;17(1):91-96. doi: 10.30699/IJP.2021.527288.2606. Epub 2020 Oct 20.	SamieeRad F	Iran J Pathol	2022	2022-01-31	PMC8794567		10.30699/IJP.2021.527288.2606
35732365	Secondary B-cell acute lymphoblastic leukaemia in a patient with multiple myeloma	Puliafito B, Oveisi D, Fanous C, El-Masry M.	BMJ Case Rep. 2022 Jun 22;15(6):e249637. doi: 10.1136/bcr-2022-249637.	Puliafito B	BMJ Case Rep	2022	2022-06-22	PMC9226925		10.1136/bcr-2022-249637
34715892	Determining oncogenic patterns and cancer predisposition through the transcriptomic profile in Mitchell-Riley syndrome with heterotopic gastric mucosa and duodenal atresia: a case report	Calcaterra V, Chiricosta L, Mazzon E, Gugnandolo A, Alberti D, Maestri L, Meroni M, Vestri E, Verduci E, Dilillo D, Zuccotti G, Pelizzo G.	Orphanet J Rare Dis. 2021 Oct 29;16(1):455. doi: 10.1186/s13023-021-02093-9.	Calcaterra V	Orphanet J Rare Dis	2021	2021-10-30	PMC8556982		10.1186/s13023-021-02093-9
34540432	A Rare Case of Esophageal Leukoplakia: A Potential Precursor to Esophageal Malignancy	Ashraf MF, Richter S, Arker SH, Parsa N.	Cureus. 2021 Aug 15;13(8):e17205. doi: 10.7759/cureus.17205. eCollection 2021 Aug.	Ashraf MF	Cureus	2021	2021-09-20	PMC8440086		10.7759/cureus.17205
37153281	Gingival Squamous Cell Carcinoma Predicted to Originate From the Gingival Sulcular Epithelium in a Young Female: A Report of a Rare Case	Kikuta S, Teratani Y, Matsuo K, Kusukawa J.	Cureus. 2023 Apr 2;15(4):e37046. doi: 10.7759/cureus.37046. eCollection 2023 Apr.	Kikuta S	Cureus	2023	2023-05-08	PMC10154640		10.7759/cureus.37046
35450251	Oral squamous cell carcinoma in coca chewers from a north region of Argentina: A case series and review of literature	Molina-Ávila I, Rojas AA, Gilligan G, Cordero-Torres K.	J Oral Maxillofac Pathol. 2022 Feb;26(Suppl 1):S124-S128. doi: 10.4103/jomfp.jomfp_443_20. Epub 2022 Feb 28.	Molina-Ávila I	J Oral Maxillofac Pathol	2022	2022-04-22	PMC9017829		10.4103/jomfp.jomfp_443_20
34390320	Malignant transformation of salivary gland pleomorphic adenoma: proof of principle	Valstar MH, Mast H, Ten Hove I, Moonen LR, Balm AJ, Smeele LE, Koljenović S, Dinjens WN, van Velthuysen MF.	J Pathol Clin Res. 2021 Sep;7(5):432-437. doi: 10.1002/cjp2.216. Epub 2021 May 7.	Valstar MH	J Pathol Clin Res	2021	2021-08-14	PMC8363925		10.1002/cjp2.216
32923268	Human Papillomavirus (HPV)-Associated Squamous Cell Carcinoma In situ With Positive p16 and Ki-67 Immunohistochemical Stains in a Young Immunocompetent Patient	Chandra A, Newman A, Mullens D, Lin CC.	Cureus. 2020 Aug 11;12(8):e9673. doi: 10.7759/cureus.9673.	Chandra A	Cureus	2020	2020-09-14	PMC7485991		10.7759/cureus.9673
39814388	Metachronous Pancreatic Cancer with Pancreaticobiliary Maljunction Diagnosed Five Years after Cholecystectomy for Gallbladder Cancer, in Which Follow-up Imaging Was Possible Until the Onset of Cancer: A Case Report and Review of the Literature	Miyazawa M, Yanagi M, Chiba T, Nagai K, Kido H, Sugimoto S, Nishitani M, Orita N, Takata N, Hayashi T, Seki A, Nakagawa H, Nio K, Terashima T, Iida N, Yamada S, Takatori H, Shimakami T, Mizukoshi E, Honda M, Yamashita T.	Intern Med. 2025 Jul 15;64(14):2170-2177. doi: 10.2169/internalmedicine.4581-24. Epub 2025 Jan 15.	Miyazawa M	Intern Med	2025	2025-01-15	PMC12331326		10.2169/internalmedicine.4581-24
33548053	COVID-19-related collapsing glomerulopathy revealing a rare risk variant of APOL1: lessons for the clinical nephrologist	Laboux T, Gibier JB, Pottier N, Glowacki F, Hamroun A.	J Nephrol. 2021 Apr;34(2):373-378. doi: 10.1007/s40620-020-00935-6. Epub 2021 Feb 6.	Laboux T	J Nephrol	2021	2021-02-06	PMC7865108		10.1007/s40620-020-00935-6
40987558	Successful in situ 5-aminolevulinic acid photodynamic therapy in a 53-year-old female with cutaneous squamous cell carcinoma	Luo L, Jiang X, Qiao J, Fang H, Li J.	J Zhejiang Univ Sci B. 2025 Sept 20;26(9):915-922. doi: 10.1631/jzus.B2400164.	Luo L	J Zhejiang Univ Sci B	2025	2025-09-23	PMC12456992		10.1631/jzus.B2400164
32609442	Squamous cell carcinoma of the dorsal hands and feet after repeated exposure to ultraviolet nail lamps	Freeman C, Hull C, Sontheimer R, Curtis J.	Dermatol Online J. 2020 Mar 15;26(3):13030/qt1rd1k82v.	Freeman C	Dermatol Online J	2020	2020-07-02
40978818	Past Marks: A Case Report of Basal Cell Carcinoma Induced by Arsenic Exposure	Carreira P, Coutinho M, Lopez S, Constantino R, Almeida S.	Cureus. 2025 Aug 21;17(8):e90674. doi: 10.7759/cureus.90674. eCollection 2025 Aug.	Carreira P	Cureus	2025	2025-09-22	PMC12450032		10.7759/cureus.90674
40878143	Can Tuberculosis Infection After Liver Transplant Induce Lung Squamous Cell Carcinoma from Squamous Metaplasia of Alveolar Epithelium?	Yao J, Chen J, Yin H.	Exp Clin Transplant. 2025 Jul;23(7):501-504. doi: 10.6002/ect.2024.0315.	Yao J	Exp Clin Transplant	2025	2025-08-29			10.6002/ect.2024.0315

## Sheet: CR-tuberculosis and inflammatio
CASE REPORTS
39198650	Tuberculosis in otherwise healthy adults with inherited TNF deficiency	Arias AA, Neehus AL, Ogishi M, Meynier V, Krebs A, Lazarov T, Lee AM, Arango-Franco CA, Yang R, Orrego J, Corcini Berndt M, Rojas J, Li H, Rinchai D, Erazo-Borrás L, Han JE, Pillay B, Ponsin K, Chaldebas M, Philippot Q, Bohlen J, Rosain J, Le Voyer T, Janotte T, Amarajeeva K, Soudée C, Brollo M, Wiegmann K, Marquant Q, Seeleuthner Y, Lee D, Lainé C, Kloos D, Bailey R, Bastard P, Keating N, Rapapo…	Nature. 2024 Sep;633(8029):417-425. doi: 10.1038/s41586-024-07866-3. Epub 2024 Aug 28.	Arias AA	Nature	2024	2024-08-28	PMC11390478		10.1038/s41586-024-07866-3
38149552	Extraspinal osteoarticular tuberculosis: A diagnostic and therapeutic challenge	Bouaicha W, Nouicer S, Jlidi M, Chaabane I, Bachrouch S, Tounsi H, Mallek K, Daas S.	Int J Mycobacteriol. 2023 Oct-Dec;12(4):508-512. doi: 10.4103/ijmy.ijmy_154_23.	Bouaicha W	Int J Mycobacteriol	2023	2023-12-27			10.4103/ijmy.ijmy_154_23
38081731	Crohn's disease and intestinal tuberculosis: challenging from every angle	Guimarães A, Gama J, Curvo-Semedo L, Manso AC.	BMJ Case Rep. 2023 Dec 11;16(12):e254400. doi: 10.1136/bcr-2022-254400.	Guimarães A	BMJ Case Rep	2023	2023-12-11	PMC10729158		10.1136/bcr-2022-254400
35623078	Concurrent ascending colon adenocarcinoma and ileocecal tuberculosis: A case report	Park SM, Kim JH, Chong Y, Kang WK.	Medicine (Baltimore). 2022 May 27;101(21):e29430. doi: 10.1097/MD.0000000000029430.	Park SM	Medicine (Baltimore)	2022	2022-05-27	PMC9276159		10.1097/MD.0000000000029430
37140294	Application of combined anterior and posterior approaches for the treatment of cervical tuberculosis with anterior cervical abscess formation and kyphosis using a Jackson operating table: a case report and literature review	Cao J, Sun D, Mu JH, Wang ZL, Tian FH, Guo LZ, Liu P.	Eur Rev Med Pharmacol Sci. 2023 Apr;27(8):3448-3456. doi: 10.26355/eurrev_202304_32115.	Cao J	Eur Rev Med Pharmacol Sci	2023	2023-05-04			10.26355/eurrev_202304_32115
39213216	Peripheral ulcerative keratitis secondary to tuberculosis: A case report and literature review	Wang S, Gong Y, Huang K, Huang J.	Medicine (Baltimore). 2024 Aug 30;103(35):e39482. doi: 10.1097/MD.0000000000039482.	Wang S	Medicine (Baltimore)	2024	2024-08-30	PMC11365642		10.1097/MD.0000000000039482
34326177	From Microcytosis to Macrodiagnosis	El-Haj N, HarnEnz Z, Singer ST, Kim S, Cham E, Ling N, Karakas SP, Nguyen VA, Petru AM.	Pediatrics. 2021 Aug;148(2):e2020044727. doi: 10.1542/peds.2020-044727.	El-Haj N	Pediatrics	2021	2021-07-30			10.1542/peds.2020-044727
38785036	Treatment of mixed and refractory post-tuberculosis tracheobronchial stenosis with L-shaped silicone stents: case series and a literature review	Zhang C, Li W, Li Y, Fang N, Xu M, Ke L, Li L, Liu G.	Ther Adv Respir Dis. 2024 Jan-Dec;18:17534666241254901. doi: 10.1177/17534666241254901.	Zhang C	Ther Adv Respir Dis	2024	2024-05-24	PMC11119346		10.1177/17534666241254901
40025616	Tuberculosis of the elbow joint: the complexity of diagnosis and treatment-A case report and review of literature	Manske J, Tille E, Schlüßler A, Biewener A, Nowotny J.	J Med Case Rep. 2025 Mar 3;19(1):88. doi: 10.1186/s13256-025-05102-8.	Manske J	J Med Case Rep	2025	2025-03-02	PMC11874434		10.1186/s13256-025-05102-8
36385404	Clinical features, treatment outcomes and mortality risk of tuberculosis sepsis in HIV-negative patients: a systematic review and meta-analysis of case reports	Adegbite BR, Elegbede-Adegbite NOM, Edoa JR, Honkpehedji YJ, Zinsou JF, Dejon-Agobé JC, Adegnika AA, Grobusch MP.	Infection. 2023 Jun;51(3):609-621. doi: 10.1007/s15010-022-01950-4. Epub 2022 Nov 16.	Adegbite BR	Infection	2023	2022-11-17	PMC10205828		10.1007/s15010-022-01950-4
39487513	Coexisting parathyroid adenoma, thyroid carcinoma, and tuberculosis of thyroid: a case report	Singh AP, Pramanik B, Tandon A, Krishna A, Seenu V.	J Med Case Rep. 2024 Nov 1;18(1):535. doi: 10.1186/s13256-024-04835-2.	Singh AP	J Med Case Rep	2024	2024-11-02	PMC11529155		10.1186/s13256-024-04835-2
38186434	Disseminated Miliary and Intestinal Tuberculosis Mimicking Inflammatory Bowel Disease	Tran D, Patel K, Ashfaq A, Lyons B.	Cureus. 2023 Dec 5;15(12):e50002. doi: 10.7759/cureus.50002. eCollection 2023 Dec.	Tran D	Cureus	2023	2024-01-08	PMC10767475		10.7759/cureus.50002
39478505	Coinfection of pulmonary lophomoniasis, tuberculosis, and hydatid cyst in a pediatric autism patient: a case report and literature review	Shahkar L, Lashkarbolouk N, Bigdeli N, Mazandarani M.	BMC Pediatr. 2024 Oct 30;24(1):689. doi: 10.1186/s12887-024-05180-5.	Shahkar L	BMC Pediatr	2024	2024-10-31	PMC11523868		10.1186/s12887-024-05180-5
35241027	Concurrence of cat-scratch disease and paradoxical tuberculosis-IRIS lymphadenopathy: a case report	Eleftheriotis G, Skopelitis E.	BMC Infect Dis. 2022 Mar 3;22(1):213. doi: 10.1186/s12879-022-07170-3.	Eleftheriotis G	BMC Infect Dis	2022	2022-03-04	PMC8895654		10.1186/s12879-022-07170-3
34887974	Tuberculosis presenting with seizure and abdominal pain in a young female: A case report	Gudla S, Joyce JR.	Radiol Case Rep. 2021 Nov 28;17(2):350-354. doi: 10.1016/j.radcr.2021.10.041. eCollection 2022 Feb.	Gudla S	Radiol Case Rep	2021	2021-12-10	PMC8637002		10.1016/j.radcr.2021.10.041
37426599	Bilateral epididymal tuberculosis causing abscess formation and male infertility: a case report and literature review	Kim JY, Kim JY, Cho DY, Yu JH.	Transl Androl Urol. 2023 Jun 30;12(6):1033-1040. doi: 10.21037/tau-22-728. Epub 2023 May 22.	Kim JY	Transl Androl Urol	2023	2023-07-10	PMC10323445		10.21037/tau-22-728
37363360	Case Report: Subfertility and Pregnancy Loss due to Genital Tuberculosis	Stroeken Y, Broekhuijsen K, Leyten E, Hermes W.	SN Compr Clin Med. 2023;5(1):164. doi: 10.1007/s42399-023-01492-2. Epub 2023 Jun 15.	Stroeken Y	SN Compr Clin Med	2023	2023-06-26	PMC10267541		10.1007/s42399-023-01492-2
39553098	The Gray Area of Sarcoidosis and Tuberculosis: A Diagnostic Enigma	Meshram SB, Gandhi RP, Reddy GHV.	Cureus. 2024 Oct 18;16(10):e71763. doi: 10.7759/cureus.71763. eCollection 2024 Oct.	Meshram SB	Cureus	2024	2024-11-18	PMC11569424		10.7759/cureus.71763
34177917	Disseminated Tuberculosis Associated Hemophagocytic Lymphohistiocytosis in a Pregnant Woman With Evans syndrome: A Case Report and Literature Review	Shi YF, Shi XH, Zhang Y, Chen JX, Lai WX, Luo JM, Ba JH, Wang YH, Chen JN, Wu BQ.	Front Immunol. 2021 Jun 10;12:676132. doi: 10.3389/fimmu.2021.676132. eCollection 2021.	Shi YF	Front Immunol	2021	2021-06-28	PMC8222916		10.3389/fimmu.2021.676132
38645924	Collapsing Glomerulopathy in a Patient with Tuberculosis and Poncet's Disease	Alam TS, Kumar V, Thomas J, Shenoy N, Philips G.	Indian J Nephrol. 2024 Jan-Feb;34(1):88-89. doi: 10.4103/ijn.ijn_264_22. Epub 2023 Apr 11.	Alam TS	Indian J Nephrol	2024	2024-04-22	PMC11003589		10.4103/ijn.ijn_264_22
38608518	Extrahepatic biliary tract tuberculosis: A case report and literature review	Pham AT, Dang QH, Dang KK, Nguyen ATM, Truong CM, Nguyen KT.	Int J Surg Case Rep. 2024 May;118:109602. doi: 10.1016/j.ijscr.2024.109602. Epub 2024 Apr 3.	Pham AT	Int J Surg Case Rep	2024	2024-04-12	PMC11017269		10.1016/j.ijscr.2024.109602
38896371	Multi-level tuberculosis of the spine identified by 18 F-FDG-PET/CT and concomitant urogenital tuberculosis: a case report from the spinal TB X cohort	Scherer J, Mukasa SL, Wolmarans K, Guler R, Kotze T, Song T, Dunn R, Laubscher M, Pape HC, Held M, Thienemann F.	Infection. 2024 Dec;52(6):2507-2519. doi: 10.1007/s15010-024-02327-5. Epub 2024 Jun 19.	Scherer J	Infection	2024	2024-06-19	PMC11621135		10.1007/s15010-024-02327-5
39075375	Disseminated tuberculosis complicated by intramuscular abscesses, meningoencephalitis, and hemophagocytic lymphohistiocytosis: a case report	Liu H, Huang X, Jiao Y.	BMC Infect Dis. 2024 Jul 29;24(1):747. doi: 10.1186/s12879-024-09661-x.	Liu H	BMC Infect Dis	2024	2024-07-29	PMC11285519		10.1186/s12879-024-09661-x
36965914	Correspondence on "Xanthogranulomatous inflammation caused by K. pneumonia and nocardiosis mimicking a uterine tumor and invading the ureter and colon: A case report and review of the literature"	Keikha M, Zandhaghighi M, Bameri Z.	Taiwan J Obstet Gynecol. 2023 Mar;62(2):375-376. doi: 10.1016/j.tjog.2022.12.009.	Keikha M	Taiwan J Obstet Gynecol	2023	2023-03-25			10.1016/j.tjog.2022.12.009
36425542	Perinatal tuberculosis: a diagnostic and treatment challenge in a remote area of Asmat Regency of South Papua, Indonesia (case report)	Raymond S, Subekti HM, Sitompul ARH.	Pan Afr Med J. 2022 Aug 23;42:303. doi: 10.11604/pamj.2022.42.303.36463. eCollection 2022.	Raymond S	Pan Afr Med J	2022	2022-11-25	PMC9653542		10.11604/pamj.2022.42.303.36463
36153478	Pelvic and central nervous system tuberculosis complicated by a paradoxical response manifesting as a spinal tuberculoma: a case report	Zandvakili A, Kobayashi T, Kaewpoowat Q, Parsons MG, Ford B, Barker JH, Johnson M.	BMC Infect Dis. 2022 Sep 24;22(1):750. doi: 10.1186/s12879-022-07731-6.	Zandvakili A	BMC Infect Dis	2022	2022-09-24	PMC9509540		10.1186/s12879-022-07731-6
32761425	Increased Th17 activation and gut microbiota diversity are associated with pembrolizumab-triggered tuberculosis	Zhang YB, Liu SJ, Hu ZD, Zhou JX, Wang YZ, Fang B, Wong KW, Xia F.	Cancer Immunol Immunother. 2020 Dec;69(12):2665-2671. doi: 10.1007/s00262-020-02687-5. Epub 2020 Aug 6.	Zhang YB	Cancer Immunol Immunother	2020	2020-08-08	PMC11027455		10.1007/s00262-020-02687-5
38098586	Thyroid tuberculosis associated with papillary microcarcinoma: case report and review of literature	Elkrimi Z, Rsaissi C, Bijou W, Oukessou Y, Rouadi S, Abada R, Roubal M, Mahtar M.	Ann Med Surg (Lond). 2023 Nov 7;85(12):6141-6143. doi: 10.1097/MS9.0000000000001163. eCollection 2023 Dec.	Elkrimi Z	Ann Med Surg (Lond)	2023	2023-12-15	PMC10718390		10.1097/MS9.0000000000001163
32481268	Vertebral tuberculosis as a paradoxical reaction to the treatment of pulmonary and meningeal tuberculosis in an immunocompetent patient: A case report	Volpe-Chaves CE, Lacerda MLGG, Castilho SB, Fonseca SSO, Saad BAA, Franciscato C, Tibana TK, Nunes TF, Venturini J, Oliveira SMDVL, Paniago AMM.	Medicine (Baltimore). 2020 May 22;99(21):e20012. doi: 10.1097/MD.0000000000020012.	Volpe-Chaves CE	Medicine (Baltimore)	2020	2020-06-03	PMC7249907		10.1097/MD.0000000000020012
32695535	Peritoneal Sarcoidosis Mimicking Peritoneal Tuberculosis and Advanced Ovarian Carcinoma	Robles BN, Shea C, Salame G.	Case Rep Obstet Gynecol. 2020 Jul 6;2020:1905649. doi: 10.1155/2020/1905649. eCollection 2020.	Robles BN	Case Rep Obstet Gynecol	2020	2020-07-23	PMC7361883		10.1155/2020/1905649
38694366	Concurrent ascending colon adenocarcinoma and colonic tuberculosis: a case report from Syria	Ahmad B, Durra S, Tayfour S, Habka S, Albatal B, Ahmad M.	Ann Med Surg (Lond). 2024 Mar 19;86(5):3056-3059. doi: 10.1097/MS9.0000000000001927. eCollection 2024 May.	Ahmad B	Ann Med Surg (Lond)	2024	2024-05-02	PMC11060274		10.1097/MS9.0000000000001927
33045892	Coexistence of genital tuberculosis and ovarian serous cystadenofibroma in a young female patient: a case report	Yang S, Yang Z, Zhang S, Len T, Yang L.	J Int Med Res. 2020 Oct;48(10):300060520949410. doi: 10.1177/0300060520949410.	Yang S	J Int Med Res	2020	2020-10-13	PMC7563830		10.1177/0300060520949410
33431537	Rare case of tubercular parotid abscess	Ramesh Bhat Y, Kini S, Prakashini K.	BMJ Case Rep. 2021 Jan 11;14(1):e237491. doi: 10.1136/bcr-2020-237491.	Ramesh Bhat Y	BMJ Case Rep	2021	2021-01-12	PMC7802656		10.1136/bcr-2020-237491
33607832	A rare case of primary sinonasal tuberculosis presented with phlyctenular keratoconjunctivitis in a pediatric patient: A case report and literature review	Wiriyachai T, Boonsathorn S, Apiwattanakul N, Assawawiroonhakarn S.	Medicine (Baltimore). 2021 Feb 19;100(7):e24787. doi: 10.1097/MD.0000000000024787.	Wiriyachai T	Medicine (Baltimore)	2021	2021-02-20	PMC7899871		10.1097/MD.0000000000024787
32532200	Multiple subcutaneous tuberculous abscesses in a dermatomyositis patient without pulmonary tuberculosis: a case report and literature review	Gao W, Zeng Y, Chen W.	BMC Infect Dis. 2020 Jun 12;20(1):409. doi: 10.1186/s12879-020-05137-w.	Gao W	BMC Infect Dis	2020	2020-06-14	PMC7291664		10.1186/s12879-020-05137-w
33370978	Pseudomonas laryngeal perichondritis: unexpected diagnosis	Zainal Abidin SS, Kew TY, Azman M, Mat Baki M.	BMJ Case Rep. 2020 Dec 22;13(12):e237129. doi: 10.1136/bcr-2020-237129.	Zainal Abidin SS	BMJ Case Rep	2020	2020-12-29	PMC7757453		10.1136/bcr-2020-237129
41127771	Hemophagocytic Lymphohistiocytosis: A Life-Threatening Hyperinflammatory Syndrome	Khan T, Arshad L, Huma H, Sidhu MR, George L.	Cureus. 2025 Sep 21;17(9):e92820. doi: 10.7759/cureus.92820. eCollection 2025 Sep.	Khan T	Cureus	2025	2025-10-23	PMC12538265		10.7759/cureus.92820
36457446	A Wriggly Problem of Cervix	Aggarwal R, Sharma A, Sharma P, Choudhary A, Suneja A.	J Obstet Gynaecol India. 2022 Dec;72(Suppl 2):425-428. doi: 10.1007/s13224-022-01619-w. Epub 2022 Mar 7.	Aggarwal R	J Obstet Gynaecol India	2022	2022-12-02	PMC9701272		10.1007/s13224-022-01619-w
39524374	Massive rectorrhage due to pulmonary and intestinal tuberculosis: A case report	Estela-Zape JL, Patiño LA, Sanclemente-Cardoza V.	IDCases. 2024 Oct 20;38:e02099. doi: 10.1016/j.idcr.2024.e02099. eCollection 2024.	Estela-Zape JL	IDCases	2024	2024-11-11	PMC11544071		10.1016/j.idcr.2024.e02099
41357205	Tuberculosis-triggered cytokine storm with hemophagocytic lymphohistiocytosis and tuberculous spondylitis in an apparently immunocompetent host: a case report and literature review	Zhu L, Lu J, Chen Y.	Front Immunol. 2025 Nov 21;16:1695605. doi: 10.3389/fimmu.2025.1695605. eCollection 2025.	Zhu L	Front Immunol	2025	2025-12-08	PMC12678318		10.3389/fimmu.2025.1695605
35453273	Granulomatous Cheilitis or Tuberculid?	Tomov G, Voynov P, Bachurska S.	Antibiotics (Basel). 2022 Apr 14;11(4):522. doi: 10.3390/antibiotics11040522.	Tomov G	Antibiotics (Basel)	2022	2022-04-23	PMC9031045		10.3390/antibiotics11040522
36569731	Infectious Sclerouveitis in an Immunocompetent Patient: A Probable Case of Simultaneous Ocular Tuberculosis and Toxoplasmosis	Chong WK, Khoo Kah Kuen K, Mun-Wei L, Ismail AS, Yaakub A.	Cureus. 2022 Nov 21;14(11):e31726. doi: 10.7759/cureus.31726. eCollection 2022 Nov.	Chong WK	Cureus	2022	2022-12-26	PMC9769460		10.7759/cureus.31726
40200179	CT manifestations of primary esophageal tuberculosis	Huang Z, Zhang S, Liao R, Wang Z.	BMC Infect Dis. 2025 Apr 8;25(1):477. doi: 10.1186/s12879-025-10865-y.	Huang Z	BMC Infect Dis	2025	2025-04-08	PMC11980079		10.1186/s12879-025-10865-y
36589325	Diagnosing an atypical case of tuberculosis presenting as dacryocystitis: Sac biopsy and GeneXpert	Lokdarshi G, Kashyap S, Gaur N.	Rom J Ophthalmol. 2022 Oct-Dec;66(4):356-359. doi: 10.22336/rjo.2022.63.	Lokdarshi G	Rom J Ophthalmol	2022	2023-01-02	PMC9773117		10.22336/rjo.2022.63
35422641	Brucellar Knee Arthritis with Knee Joint Tuberculosis: A Case Report and Review of the Literature	Wang J, Li S, Zhang Q.	Infect Drug Resist. 2022 Apr 8;15:1659-1665. doi: 10.2147/IDR.S359693. eCollection 2022.	Wang J	Infect Drug Resist	2022	2022-04-15	PMC9004727		10.2147/IDR.S359693
33425200	A rare case of orbital tuberculosis with cold abscess and frontal bone lesion	Touati M, Ibrahim A, Ousmane KAK, Al-Zekri M, Baaré I, Morsli A.	Pan Afr Med J. 2020 Oct 15;37:167. doi: 10.11604/pamj.2020.37.167.21298. eCollection 2020.	Touati M	Pan Afr Med J	2020	2021-01-11	PMC7757277		10.11604/pamj.2020.37.167.21298
38515054	Mycobacterium tuberculosis sepsis with multiple intermuscular abscesses and respiratory failure as the main manifestations: a case report	Tang Y, Zhu Y, You Z.	BMC Infect Dis. 2024 Mar 21;24(1):340. doi: 10.1186/s12879-024-09187-2.	Tang Y	BMC Infect Dis	2024	2024-03-22	PMC10956240		10.1186/s12879-024-09187-2
39434028	Left hand abscess as a paradoxical reaction during treatment of disseminated tuberculosis in immunocompetent patient: case report and review of literature	Alharbi A, Aljahdali A, Ahamed MF, Almarhabi H.	BMC Infect Dis. 2024 Oct 21;24(1):1186. doi: 10.1186/s12879-024-10077-w.	Alharbi A	BMC Infect Dis	2024	2024-10-21	PMC11492750		10.1186/s12879-024-10077-w
40826757	Mycobacterium tuberculosis infection following polyacrylamide hydrogel (Amazingel) breast augmentation: A case report and literature review	Zhang J, Zhang D, Tan K, Jiang B.	Medicine (Baltimore). 2025 Aug 15;104(33):e43947. doi: 10.1097/MD.0000000000043947.	Zhang J	Medicine (Baltimore)	2025	2025-08-19	PMC12366930		10.1097/MD.0000000000043947
36441785	Tuberculosis in individuals who recovered from COVID-19: A systematic review of case reports	Alemu A, Bitew ZW, Seid G, Diriba G, Gashu E, Berhe N, Mariam SH, Gumi B.	PLoS One. 2022 Nov 28;17(11):e0277807. doi: 10.1371/journal.pone.0277807. eCollection 2022.	Alemu A	PLoS One	2022	2022-11-28	PMC9704624		10.1371/journal.pone.0277807
39380834	A rare case of osteoarticular tuberculosis and tuberculous osteomyelitis of the left foot without pulmonary involvement	Ramadugu R, Suvvari TK, Ramadugu S, Temburu S, Srivastava D.	Radiol Case Rep. 2024 Sep 28;19(12):6609-6613. doi: 10.1016/j.radcr.2024.09.088. eCollection 2024 Dec.	Ramadugu R	Radiol Case Rep	2024	2024-10-09	PMC11459455		10.1016/j.radcr.2024.09.088
32512231	Tuberculosis sepsis after tocilizumab treatment	Reisinger AC, Hermann J, Vagena FR, Hackl G, Eller P.	Clin Microbiol Infect. 2020 Nov;26(11):1493-1494. doi: 10.1016/j.cmi.2020.05.030. Epub 2020 Jun 5.	Reisinger AC	Clin Microbiol Infect	2020	2020-06-09	PMC7274085		10.1016/j.cmi.2020.05.030
39195009	Hemophagocytic Lymphohistiocytosis and Miliary Tuberculosis in an Apparently Immunocompetent Patient: A Case Report	Ducci F, Mariotti F, Mencarini J, Fabbri C, Manunta AF, Messeri D, Parronchi P, Blanc P, Bartoloni A.	Infect Dis Rep. 2024 Aug 17;16(4):763-769. doi: 10.3390/idr16040058.	Ducci F	Infect Dis Rep	2024	2024-08-28	PMC11353823		10.3390/idr16040058
38090401	Primary Adrenal Insufficiency in Acute Progressive Systemic Inflammation Accompanied by Latent Tuberculosis: A Case Report	Nishikawa K, Nitta M, Tanaka S, Sano C, Ohta R.	Cureus. 2023 Nov 12;15(11):e48695. doi: 10.7759/cureus.48695. eCollection 2023 Nov.	Nishikawa K	Cureus	2023	2023-12-13	PMC10715625		10.7759/cureus.48695
37404438	Neurosarcoidosis-Induced Hypophysitis Mimicking Pituitary Macroadenoma	Ach T, Ben Yahia W, Halloul I, Sghaier F, Atig A.	Cureus. 2023 Jun 2;15(6):e39865. doi: 10.7759/cureus.39865. eCollection 2023 Jun.	Ach T	Cureus	2023	2023-07-05	PMC10315063		10.7759/cureus.39865
37181989	Drug Reaction With Eosinophilia and Systemic Symptoms-Associated Perimyocarditis After Initiation of Anti-tuberculosis Therapy: A Case Report	Kong D, Dixit K, Konje S, Gandhi K, Salman S, Moras E, Agarwal V.	Cureus. 2023 Apr 10;15(4):e37399. doi: 10.7759/cureus.37399. eCollection 2023 Apr.	Kong D	Cureus	2023	2023-05-14	PMC10171903		10.7759/cureus.37399
36096158	Use of bedaquiline in spinal osteomyelitis and soft tissue abscess caused by multidrug-resistant Mycobacterium tuberculosis: A case report	De Vito A, Fiore V, Urru V, Bozzi E, Geremia N, Princic E, Canu D, Molicotti P, Are R, Babudieri S, Madeddu G.	Braz J Infect Dis. 2022 Sep-Oct;26(5):102701. doi: 10.1016/j.bjid.2022.102701. Epub 2022 Sep 10.	De Vito A	Braz J Infect Dis	2022	2022-09-12	PMC9520218		10.1016/j.bjid.2022.102701
39003517	Destructive Cryptococcal Osteomyelitis Mimicking Tuberculous Spondylitis	Zhou Y, Huang X, Liu Y, Zhou Y, Zhou X, Liu Q.	Am J Case Rep. 2024 Jul 14;25:e944291. doi: 10.12659/AJCR.944291.	Zhou Y	Am J Case Rep	2024	2024-07-14	PMC11315610		10.12659/AJCR.944291
35342140	Poncet's Disease (Reactive Arthritis Associated with Tuberculosis)	Higashiguchi M, Matsumoto T, Kitamura T, Nakajima T, Nishioka K, Kimura H, Yamamoto T, Komuta K.	Intern Med. 2022 Nov 1;61(21):3245-3249. doi: 10.2169/internalmedicine.9241-21. Epub 2022 Mar 26.	Higashiguchi M	Intern Med	2022	2022-03-28	PMC9683800		10.2169/internalmedicine.9241-21
36709280	Coronary artery disease in a patient with Addison's disease: a case report and literature review	Zhao R, Luo S, Wang S, Wen Y, Xiong F.	BMC Cardiovasc Disord. 2023 Jan 29;23(1):54. doi: 10.1186/s12872-023-03079-0.	Zhao R	BMC Cardiovasc Disord	2023	2023-01-28	PMC9884407		10.1186/s12872-023-03079-0
40005341	Challenges in Diagnosis and Management of Atlantoaxial Tuberculosis: A Case Report	Chen CC, Li CR, Tsou HK, Kao TH, Lin RH.	Medicina (Kaunas). 2025 Jan 26;61(2):224. doi: 10.3390/medicina61020224.	Chen CC	Medicina (Kaunas)	2025	2025-02-26	PMC11857259		10.3390/medicina61020224
41023757	Atypical subacute thyroiditis mimicking tuberculosis: a case report and review of literature	Ngwengi Y, Nida M, Kamga O, Fonyam V.	J Med Case Rep. 2025 Sep 29;19(1):460. doi: 10.1186/s13256-025-05376-y.	Ngwengi Y	J Med Case Rep	2025	2025-09-30	PMC12481771		10.1186/s13256-025-05376-y
34285732	Peritoneal thickening: It's not always carcinomatosis	Sanae A, Hajar EA, Selma K, Hounayda J, Rachida L, Basma EK, Youssef O.	Radiol Case Rep. 2021 Jul 12;16(9):2620-2623. doi: 10.1016/j.radcr.2021.06.038. eCollection 2021 Sep.	Sanae A	Radiol Case Rep	2021	2021-07-21	PMC8280531		10.1016/j.radcr.2021.06.038
40972814	Disseminated mycobacterium kansasii infection revealing GATA2 haploinsufficiency after presumed tuberculosis and early lung cancer	Wang CH, Hwang LE, Liu WD, Yen YT, Chen JS, Chang YL, Lin CK, Chang HM, Cheng A, Wu UI.	Int J Infect Dis. 2025 Nov;160:108074. doi: 10.1016/j.ijid.2025.108074. Epub 2025 Sep 17.	Wang CH	Int J Infect Dis	2025	2025-09-19			10.1016/j.ijid.2025.108074
33336005	Mycobacterial identification on homogenised biopsy facilitates the early diagnosis and treatment of laryngeal tuberculosis	Yu Z, Lu R, Gan M, Tu X, He Z.	Open Med (Wars). 2020 Jun 5;15(1):508-512. doi: 10.1515/med-2020-0171. eCollection 2020.	Yu Z	Open Med (Wars)	2020	2020-12-18	PMC7712452		10.1515/med-2020-0171
34061793	Cutaneous tuberculosis on the scalp: a case report	Hassunuma Carneiro B, Gama Palone A, Andrade Celeira Zanlorenzi C, Bochnia Küster JG, Abreu Ducroquet M, de Barros JA.	Infez Med. 2021 Jun 1;29(2):263-267.	Hassunuma Carneiro B	Infez Med	2021	2021-06-01
40922351	Miliary tuberculosis and central nervous system infection caused by hematogenous transmission from a primary subcutaneous tuberculous abscess: A case report	Yang QS, Wang N, Ruan SS.	Medicine (Baltimore). 2025 Sep 5;104(36):e44221. doi: 10.1097/MD.0000000000044221.	Yang QS	Medicine (Baltimore)	2025	2025-09-09	PMC12419289		10.1097/MD.0000000000044221
32795275	Pulmonary granulomas in a patient with positive ANCA and history of tuberculosis: case report	Wong B, Tan E, McLean-Tooke A.	BMC Pulm Med. 2020 Aug 14;20(1):219. doi: 10.1186/s12890-020-01258-9.	Wong B	BMC Pulm Med	2020	2020-08-16	PMC7427886		10.1186/s12890-020-01258-9
32293275	Primary isolated asymptomatic gastric tuberculosis of the cardia mimicking gastric stromal tumor: a rare case report and literature review	Lv M, Tang K, Meng Y, Tian C, Wang M.	BMC Gastroenterol. 2020 Apr 15;20(1):108. doi: 10.1186/s12876-020-01242-x.	Lv M	BMC Gastroenterol	2020	2020-04-16	PMC7158059		10.1186/s12876-020-01242-x
32860384	Lymphoma with superimposed tuberculosis and fungal infection mimicking parapharyngeal abscess complicated with recurrent neurocardiogenic syncope: a case report	Sharudin SN, Huda Al Firdas AN, Hitam S, Hamid Z, Nordin NJ, Othman N, Abd Rahman H, Md Arepen SA, Hassan E.	Malays J Pathol. 2020 Aug;42(2):287-291.	Sharudin SN	Malays J Pathol	2020	2020-08-30
34214265	An 18-year-old man with tropical verrucous syndrome: Leishmaniasis or sporotrichosis?	Macías P, Ordóñez J, Arenas CM, Rodríguez G.	Biomedica. 2021 Jun 29;41(2):240-246. doi: 10.7705/biomedica.5757.	Macías P	Biomedica	2021	2021-07-02	PMC8372839		10.7705/biomedica.5757
33889324	The Great Italian Masquerade	Miranda L, Gilani S, Han L, Epelbaum O.	J Community Hosp Intern Med Perspect. 2021 Mar 23;11(2):220-223. doi: 10.1080/20009666.2020.1866263.	Miranda L	J Community Hosp Intern Med Perspect	2021	2021-04-23	PMC8043522		10.1080/20009666.2020.1866263
37338486	Multifocal tuberculosis in children: A case of spinal tuberculosis	Aouraghe H, Benchekroun S, Mahraoui C, ElHafidi N.	Int J Mycobacteriol. 2023 Apr-Jun;12(2):204-206. doi: 10.4103/ijmy.ijmy_222_22.	Aouraghe H	Int J Mycobacteriol	2023	2023-06-20			10.4103/ijmy.ijmy_222_22
32494534	Ocular Tuberculosis Without a Lung Primary	Nandu NS, Bavanasi A, Wajahat R.	Cureus. 2020 May 1;12(5):e7920. doi: 10.7759/cureus.7920.	Nandu NS	Cureus	2020	2020-06-05	PMC7263713		10.7759/cureus.7920
38962464	Pulmonary tuberculosis masquerading as a mass cancer lesion: A rare case report and review of literature	Fatima G, Ahmed Z, Akhtar A, Rehman ST, Ali S, Anan M.	Clin Case Rep. 2024 Jul 3;12(7):e9155. doi: 10.1002/ccr3.9155. eCollection 2024 Jul.	Fatima G	Clin Case Rep	2024	2024-07-04	PMC11220453		10.1002/ccr3.9155
40851960	Isolated biliary tuberculosis: a rare case report and diagnostic challenges	Usman O, Basit MA, Mazhar M, Imtiaz A, Sakhawat U, Mujahid R, Prakash V, Malik MA, Khan MW.	Ann Med Surg (Lond). 2025 May 29;87(7):4554-4558. doi: 10.1097/MS9.0000000000003337. eCollection 2025 Jul.	Usman O	Ann Med Surg (Lond)	2025	2025-08-25	PMC12369756		10.1097/MS9.0000000000003337
38471180	Case Report: Clinical and Pathological Findings of Tuberculous Gumma: A Case Report and Literature Review	Deng LJ, Ye Q, Luo SY, Wang QX, Fang S.	Am J Trop Med Hyg. 2024 Mar 12;110(4):805-808. doi: 10.4269/ajtmh.23-0510. Print 2024 Apr 3.	Deng LJ	Am J Trop Med Hyg	2024	2024-03-12	PMC10993822		10.4269/ajtmh.23-0510
34521368	A rare case of coexistence of Wegener's granulomatosis and pulmonary tuberculosis with subsequent development of thrombosis of the cerebral veins	Rostami Z, Cegolon L, Jafari NJ, Gholami N, Mousavi SV, Allahyari F, Azami A, Javanbakht M.	BMC Infect Dis. 2021 Sep 14;21(1):948. doi: 10.1186/s12879-021-06583-w.	Rostami Z	BMC Infect Dis	2021	2021-09-15	PMC8442395		10.1186/s12879-021-06583-w
32898405	Hidradenitis suppurativa at the knees	Gosnell HL, Sharghi K, Pickard C, Grider DJ.	Dermatol Online J. 2020 Jul 15;26(7):13030/qt24c4d312.	Gosnell HL	Dermatol Online J	2020	2020-09-08
36944976	Bronchial tuberculosis with recurrent spontaneous pneumothorax: A case report	Li T, Li YH, Zhang M.	BMC Pulm Med. 2023 Mar 21;23(1):93. doi: 10.1186/s12890-023-02374-y.	Li T	BMC Pulm Med	2023	2023-03-22	PMC10029200		10.1186/s12890-023-02374-y
34616821	Coexistence of tuberculosis and squamous cell carcinoma in the right main bronchus: A case report	Jiang H, Li YQ.	World J Clin Cases. 2021 Sep 6;9(25):7520-7526. doi: 10.12998/wjcc.v9.i25.7520.	Jiang H	World J Clin Cases	2021	2021-10-07	PMC8464455		10.12998/wjcc.v9.i25.7520
32049782	Warthin's tumor with necrotizing tuberculous granulomatous inflammation causing severe facial nerve adhesion in parotid gland: A case report and literature review	Chen SL, Hwang CC, Liu YC, Chen WT, Yang SW.	Medicine (Baltimore). 2020 Feb;99(7):e18763. doi: 10.1097/MD.0000000000018763.	Chen SL	Medicine (Baltimore)	2020	2020-02-13	PMC7035061		10.1097/MD.0000000000018763
36999075	Case report: Muscular tuberculosis with lower-extremity muscular masses as the initial presentation: Clinicopathological analysis of two cases and review of the literature	Zhu XW, Luan XH, Jiang KL, Zhang C, Liu SH, Cao L, Zhong P, Liu ZY.	Front Med (Lausanne). 2023 Mar 14;10:1106412. doi: 10.3389/fmed.2023.1106412. eCollection 2023.	Zhu XW	Front Med (Lausanne)	2023	2023-03-31	PMC10043165		10.3389/fmed.2023.1106412
37848853	Reconstruction of complicated spinal tuberculosis with long-segment fibula transplantation: a case report	Wang R, Wang F, Liu Q, Zhang F, Chen J, Wu B, Ru N.	BMC Musculoskelet Disord. 2023 Oct 17;24(1):821. doi: 10.1186/s12891-023-06935-4.	Wang R	BMC Musculoskelet Disord	2023	2023-10-17	PMC10580617		10.1186/s12891-023-06935-4
38576818	Primary gastroduodenal tuberculosis presenting as gastric outlet obstruction: A case report and review of literature	Ali AM, Mohamed YG, Mohamud AA, Mohamed AN, Ahmed MR, Abdullahi IM, Saydam T.	World J Clin Cases. 2024 Mar 16;12(8):1536-1543. doi: 10.12998/wjcc.v12.i8.1536.	Ali AM	World J Clin Cases	2024	2024-04-05	PMC10989457		10.12998/wjcc.v12.i8.1536
38090236	Supra-Sternal Notch Tuberculous Abscess in Child	Bhairis M, El Hammoumi M, Kabiri M, Kabiri EH.	Sultan Qaboos Univ Med J. 2023 Nov;23(4):562-563. doi: 10.18295/squmj.6.2023.042. Epub 2023 Nov 30.	Bhairis M	Sultan Qaboos Univ Med J	2023	2023-12-13	PMC10712388		10.18295/squmj.6.2023.042
33550793	Exertional dyspnea and hemoptysis in an adolescent: is it tuberculosis only?	Goel N, Goyal N, Kumar R.	Monaldi Arch Chest Dis. 2021 Feb 2;91(1). doi: 10.4081/monaldi.2021.1613.	Goel N	Monaldi Arch Chest Dis	2021	2021-02-08			10.4081/monaldi.2021.1613
39748310	Unusual presentation of esophageal tuberculosis: a case study	Xue M, Zeng YC.	BMC Infect Dis. 2025 Jan 2;25(1):4. doi: 10.1186/s12879-024-10418-9.	Xue M	BMC Infect Dis	2025	2025-01-03	PMC11694470		10.1186/s12879-024-10418-9
32618206	A Case of Testicular Granulomatous Inflammation Mistaken for Malignancy: Tuberculosis Identified Post Orchiectomy	Civelli VF, Heidari A, Valdez MC, Narang VK, Johnson RH.	J Investig Med High Impact Case Rep. 2020 Jan-Dec;8:2324709620938947. doi: 10.1177/2324709620938947.	Civelli VF	J Investig Med High Impact Case Rep	2020	2020-07-04	PMC7493239		10.1177/2324709620938947
37745150	Tuberculous granulomatous inflammation of parathyroid adenoma manifested as primary hyperparathyroidism: A case report and a review of the literature	Salih AM, Qaradakhy AJ, Hassan SH, Abdullah AM, Dhahir HM, Karim SO, Sofi HA, Abdalla BA, Ali MH, Kakamad FH.	Med Int (Lond). 2023 Sep 5;3(5):49. doi: 10.3892/mi.2023.109. eCollection 2023 Sep-Oct.	Salih AM	Med Int (Lond)	2023	2023-09-25	PMC10514566		10.3892/mi.2023.109
38409977	Primary Orbital Tuberculosis with Cold Abscess: A Case Report	Dhakal S, Neupane S, Arjyal Kafle P, Badhu BP, Upadhyaya Kafle S.	JNMA J Nepal Med Assoc. 2024 Feb 24;62(270):148-151. doi: 10.31729/jnma.8441.	Dhakal S	JNMA J Nepal Med Assoc	2024	2024-02-27	PMC10924506		10.31729/jnma.8441
37850223	Ocular tuberculosis masquerading as atypical ocular toxoplasmosis	Bromeo AJ, Lerit SJ, Arcinue C.	GMS Ophthalmol Cases. 2023 Sep 29;13:Doc19. doi: 10.3205/oc000227. eCollection 2023.	Bromeo AJ	GMS Ophthalmol Cases	2023	2023-10-18	PMC10577653		10.3205/oc000227
36636006	Lung infection caused by Blastoschizomyces capitatus without immunodeficiency: a case report and review of the literature	Peng J, Li B, He X, Ding C.	Ann Palliat Med. 2022 Dec;11(12):3826-3832. doi: 10.21037/apm-22-1289.	Peng J	Ann Palliat Med	2022	2023-01-13			10.21037/apm-22-1289
39156997	Bacillus Calmette-Guérin (BCG)-Induced Pneumonitis: A Case Report	Farrag A, Solano J, Singh V.	Cureus. 2024 Aug 16;16(8):e67049. doi: 10.7759/cureus.67049. eCollection 2024 Aug.	Farrag A	Cureus	2024	2024-08-19	PMC11330082		10.7759/cureus.67049
40926907	Disseminated Tuberculosis Complicated by Pulmonary Thromboembolism	Suresh PS, Mathivanan KMR.	Cureus. 2025 Aug 8;17(8):e89662. doi: 10.7759/cureus.89662. eCollection 2025 Aug.	Suresh PS	Cureus	2025	2025-09-10	PMC12415404		10.7759/cureus.89662
35363160	Delayed diagnosis of multiple systemic disseminated tuberculosis: A case report	Li H, He F, Zhong C, Qu J.	Medicine (Baltimore). 2022 Feb 18;101(7):e28656. doi: 10.1097/MD.0000000000028656.	Li H	Medicine (Baltimore)	2022	2022-04-01	PMC9282118		10.1097/MD.0000000000028656
39664404	A Case of Primary Tuberculosis of the Paranasal Sinuses	Yoo SJ, Min HK, Kim SW, Min JY.	J Rhinol. 2024 Jul;31(2):119-123. doi: 10.18787/jr.2024.00016. Epub 2024 Jul 31.	Yoo SJ	J Rhinol	2024	2024-12-12	PMC11566526		10.18787/jr.2024.00016
38981508	Case Report: Multiple Metastatic Primary Multidrug-Resistant Tubercular Abscesses	Priyadarshi M, Pant H, Sikdar S, Sinha S, Vyas S, Ranjan P.	Am J Trop Med Hyg. 2024 Jul 9;111(3):526-528. doi: 10.4269/ajtmh.23-0514. Print 2024 Sep 4.	Priyadarshi M	Am J Trop Med Hyg	2024	2024-07-09	PMC11376179		10.4269/ajtmh.23-0514
40978039	Concurrent active pulmonary tuberculosis and small cell lung cancer: diagnostic challenges and therapeutic insights from a case report	Sun M, Ji H, Liu A, Xu N.	Front Oncol. 2025 Sep 4;15:1564686. doi: 10.3389/fonc.2025.1564686. eCollection 2025.	Sun M	Front Oncol	2025	2025-09-22	PMC12444658		10.3389/fonc.2025.1564686
35713445	Imaging findings of vertebral osteomyelitis caused by nontuberculous mycobacterial organisms: Three case reports and literature review	Yu XJ, Lin YD, Hu P, Zee CS, Ji SJ, Zhou F.	Medicine (Baltimore). 2022 Jun 17;101(24):e29395. doi: 10.1097/MD.0000000000029395.	Yu XJ	Medicine (Baltimore)	2022	2022-06-17	PMC9276087		10.1097/MD.0000000000029395
38681413	Rare Case of Tubercular Serpiginous-Like Choroiditis	Magdum R, Agrawal T, Bhavsar D, Giri N, Radhakrishnan O.	Cureus. 2024 Mar 27;16(3):e57093. doi: 10.7759/cureus.57093. eCollection 2024 Mar.	Magdum R	Cureus	2024	2024-04-29	PMC11055604		10.7759/cureus.57093
33228593	Nontuberculous mycobacterial endophthalmitis: case series and review of literature	Pinitpuwadol W, Tesavibul N, Boonsopon S, Sakiyalak D, Sarunket S, Choopong P.	BMC Infect Dis. 2020 Nov 23;20(1):877. doi: 10.1186/s12879-020-05606-2.	Pinitpuwadol W	BMC Infect Dis	2020	2020-11-24	PMC7685667		10.1186/s12879-020-05606-2
40062127	A Perplexing Case Highlighting the Diagnostic Conundrum of Miliary Tuberculosis Mimicking Sarcoidosis and Progressing Into Hemophagocytic Lymphohistiocytosis	Li W, Mann P, De La Hoz I, Constantakos A, Gordon D, Everett G, Maharam E.	Cureus. 2025 Feb 6;17(2):e78636. doi: 10.7759/cureus.78636. eCollection 2025 Feb.	Li W	Cureus	2025	2025-03-10	PMC11890614		10.7759/cureus.78636
39498426	Tuberculosis of the Cuboid: A Case Report	Sarkar S, Harikrishnan V, Sahu S.	Cureus. 2024 Nov 4;16(11):e72974. doi: 10.7759/cureus.72974. eCollection 2024 Nov.	Sarkar S	Cureus	2024	2024-11-05	PMC11533720		10.7759/cureus.72974
38471216	Isolated testicular tuberculosis mimicking testicular malignancy in a 45-year-old male treated at a tertiary hospital. Case report and literature review	Harya SA, Nhungo CJ, Lori JM, Mitamo AA, Mkony CA, Ogweyo P.	Int J Surg Case Rep. 2024 Apr;117:109511. doi: 10.1016/j.ijscr.2024.109511. Epub 2024 Mar 11.	Harya SA	Int J Surg Case Rep	2024	2024-03-12	PMC10945242		10.1016/j.ijscr.2024.109511
32072799	Tuberculous splenic abscess in the immunocompetent host: a report and review of literature	Sahoo S, Naik S, Mishra B, Durgeshwar G, Panigrahi MK, Bhuniya S.	Monaldi Arch Chest Dis. 2020 Feb 18;90(1). doi: 10.4081/monaldi.2020.1167.	Sahoo S	Monaldi Arch Chest Dis	2020	2020-02-20			10.4081/monaldi.2020.1167
41346911	Giant Cell Aortitis and Tuberculosis: Coincidence or a Causal Link?	Taharboucht S, Azoug A, Saidoun ED, Bellaifa S, Djennane N.	Cureus. 2025 Nov 2;17(11):e95972. doi: 10.7759/cureus.95972. eCollection 2025 Nov.	Taharboucht S	Cureus	2025	2025-12-05	PMC12673227		10.7759/cureus.95972
36829132	Isolated cryptococcal osteomyelitis of the sacrum in an immunocompetent patient: a case report and literature review	Zhong Y, Huang Y, Zhang D, Chen Z, Liu Z, Ye Y.	BMC Infect Dis. 2023 Feb 24;23(1):116. doi: 10.1186/s12879-023-08066-6.	Zhong Y	BMC Infect Dis	2023	2023-02-24	PMC9960465		10.1186/s12879-023-08066-6
38302885	Empyema necessitans caused by methicillin-resistant Staphylococcus aureus: a case report and literature review	Nakamura T, Ishikawa K, Murata N, Sato K, Kitamura A, Mori N, Jinta T.	BMC Infect Dis. 2024 Feb 1;24(1):157. doi: 10.1186/s12879-024-09062-0.	Nakamura T	BMC Infect Dis	2024	2024-02-02	PMC10835956		10.1186/s12879-024-09062-0
40585722	Smear- and Polymerase Chain Reaction (PCR)-Negative Tuberculosis: A Case Series Highlighting Diagnostic Limitations and the Role of Escalation	Daraselia D, Toloraia A, Tsertsvadze S, Todua M.	Cureus. 2025 May 30;17(5):e85085. doi: 10.7759/cureus.85085. eCollection 2025 May.	Daraselia D	Cureus	2025	2025-06-30	PMC12206392		10.7759/cureus.85085
35340620	A case report of dermatomyositis with the missed diagnosis of non-small cell lung cancer and concurrence of pulmonary tuberculosis	Yin Y, Chi J, Bai Y.	Open Med (Wars). 2022 Mar 4;17(1):423-426. doi: 10.1515/med-2022-0451. eCollection 2022.	Yin Y	Open Med (Wars)	2022	2022-03-28	PMC8898925		10.1515/med-2022-0451
39660155	Leprosy with subsequent type 2 reaction masquerading as cutaneous tuberculosis: a case report and diagnostic pitfalls in a non-endemic area	Alnimr AM, Alsharari MA, Alabkari FM, Alsalem FA, AlShehail BM, Alhajri M, AlKhaleefah QS, Alwazzeh MJ.	Infez Med. 2024 Dec 1;32(4):538-543. doi: 10.53854/liim-3204-13. eCollection 2024.	Alnimr AM	Infez Med	2024	2024-12-11	PMC11627496		10.53854/liim-3204-13
35212291	Asymptomatic gastric tuberculosis in the gastric body mimicking an isolated microscopic erosion: A rare case report	Zhang W, Song F, Zhang Z, Yang J, Zhao L.	Medicine (Baltimore). 2022 Feb 25;101(8):e28888. doi: 10.1097/MD.0000000000028888.	Zhang W	Medicine (Baltimore)	2022	2022-02-25	PMC8878609		10.1097/MD.0000000000028888
38438834	Diagnosis of multiple tuberculous muscle abscesses in a patient with systemic lupus erythematosus by metagenomic next-generation sequencing- a case report and literature review	Wentao L, Shuxia X, Guoxing Z, Qiaoping C, Peiran C, Angela W, Meirong L, Songchao Y, Peiying F.	BMC Infect Dis. 2024 Mar 4;24(1):284. doi: 10.1186/s12879-024-09179-2.	Wentao L	BMC Infect Dis	2024	2024-03-04	PMC10913444		10.1186/s12879-024-09179-2
35130686	Multisystemic inflammatory syndrome related to COVID-19, with latent tuberculosis in bone marrow, and satisfactory response to tocilizumab, in a 7-year-old boy	Morel Z, Suarez R, Avalos E, Velázquez S, Martínez F, Lezcano V, Astigarraga N, Ghezzi C, Brizuela S, Samudio G.	Reumatismo. 2022 Feb 7;73(4). doi: 10.4081/reumatismo.2021.1448.	Morel Z	Reumatismo	2022	2022-02-08			10.4081/reumatismo.2021.1448
33789862	Large exudative retinal detachment with choroidal granuloma unmasking disseminated tuberculosis: imaging and management	Sachan A, Chawla R, Lata S.	BMJ Case Rep. 2021 Mar 31;14(3):e241179. doi: 10.1136/bcr-2020-241179.	Sachan A	BMJ Case Rep	2021	2021-04-01	PMC8016067		10.1136/bcr-2020-241179
38149551	A classic case of scrofula-cervical tuberculous lymphadenitis	Samuel S, Kandwal R, Paniker GJ, Sharma T.	Int J Mycobacteriol. 2023 Oct-Dec;12(4):505-507. doi: 10.4103/ijmy.ijmy_155_23.	Samuel S	Int J Mycobacteriol	2023	2023-12-27			10.4103/ijmy.ijmy_155_23
40677877	A case of shoulder tuberculosis: Diagnostic challenges and insights	Siham O, Ihssane L, Chaimae A, Hassan E, Jamal EF.	Radiol Case Rep. 2025 Jun 30;20(9):4790-4793. doi: 10.1016/j.radcr.2025.05.076. eCollection 2025 Sep.	Siham O	Radiol Case Rep	2025	2025-07-18	PMC12268338		10.1016/j.radcr.2025.05.076
40365452	Genital Tuberculosis and Serous Cystadenoma in a 58-Year-Old Female With Rheumatoid Arthritis and Sjögren's Syndrome: A Case Report	la Cruz-Aragón S, Castillo-Duarte IG, Camacho-Cervantes A, Saad-Ganem A, Rodríguez FMG, Leija-Torres AA.	Case Rep Rheumatol. 2025 May 6;2025:9372058. doi: 10.1155/crrh/9372058. eCollection 2025.	la Cruz-Aragón S	Case Rep Rheumatol	2025	2025-05-14	PMC12074851		10.1155/crrh/9372058
32445311	Papulonecrotic tuberculid with optic neuritis	Wang Y, Li S, Bai Y, Cui Y, Zheng Z.	Indian J Dermatol Venereol Leprol. 2020 Jul-Aug;86(4):404-406. doi: 10.4103/ijdvl.IJDVL_817_19.	Wang Y	Indian J Dermatol Venereol Leprol	2020	2020-05-24			10.4103/ijdvl.IJDVL_817_19
37580791	Eggshell calcified hydrocele sac: a case report	Molla YD, Mekonnen DC, Gebrehiwot CL, Tadesse AK, Abera SA, Temeche L.	J Med Case Rep. 2023 Aug 15;17(1):363. doi: 10.1186/s13256-023-04076-9.	Molla YD	J Med Case Rep	2023	2023-08-14	PMC10426159		10.1186/s13256-023-04076-9
33225977	Application of endobronchial ultrasound-guided transbronchial needle aspiration in the diagnosis and treatment of mediastinal lymph node tuberculous abscess: a case report and literature review	Fang Y, Cheng L, Guo J, Wu C, Gu Y, You X, Sha W.	J Cardiothorac Surg. 2020 Nov 23;15(1):331. doi: 10.1186/s13019-020-01360-3.	Fang Y	J Cardiothorac Surg	2020	2020-11-23	PMC7681963		10.1186/s13019-020-01360-3
36465223	Prostate Tuberculosis Masquerading as Prostate Carcinoma: A Rare Case Report	Rawat S, Singh A, Singh A, Verma A, Sagar M.	Cureus. 2022 Nov 1;14(11):e30978. doi: 10.7759/cureus.30978. eCollection 2022 Nov.	Rawat S	Cureus	2022	2022-12-05	PMC9711908		10.7759/cureus.30978
32562192	Multi-modality imaging of inflammation and ischemia for assessment of myocardial injury in Covid-19	Yousefi-Koma A, Naghashzadeh F, Figtree GA, Patel S, Karimi Galougahi K.	J Nucl Cardiol. 2021 Dec;28(6):3100-3103. doi: 10.1007/s12350-020-02233-x. Epub 2020 Jun 19.	Yousefi-Koma A	J Nucl Cardiol	2021	2020-06-21	PMC7304658		10.1007/s12350-020-02233-x
37124145	Disseminated Peritoneal Tuberculosis Initially Misdiagnosed as Nephrogenic Ascites	Crossman L, Ronald Funk C, Kandiah S, Hemrajani R.	Case Rep Nephrol. 2023 Apr 20;2023:4240423. doi: 10.1155/2023/4240423. eCollection 2023.	Crossman L	Case Rep Nephrol	2023	2023-05-01	PMC10139807		10.1155/2023/4240423
39544974	Breast tuberculosis with bone destruction mimicking breast cancer with bone metastasis: a case report and literature review	Li LX, Wang YW, Lin Y, Chen YD, Chen X, Li X, Zhou XL, Su L, Lin MY, Zhang K.	Gland Surg. 2024 Oct 31;13(10):1853-1862. doi: 10.21037/gs-24-185. Epub 2024 Oct 26.	Li LX	Gland Surg	2024	2024-11-15	PMC11558302		10.21037/gs-24-185
38090555	Unnecessary orchiectomy due to atypical sarcoidosis manifesting as a unilateral scrotal mass: a case report and literature review	Skopelidou V, Hurník P, Židlík V, Tulinský L, Lenz J, Balner T, Žiak D, Delongová P, Karas R, Škripková M, Jendřejek M.	Front Immunol. 2023 Nov 27;14:1253120. doi: 10.3389/fimmu.2023.1253120. eCollection 2023.	Skopelidou V	Front Immunol	2023	2023-12-13	PMC10711076		10.3389/fimmu.2023.1253120
33785067	Treatment of intestinal tuberculosis with small bowel perforation: a case report	Sasse D, Spinner CD, Rothe K, Schneider J, Gaa J, Würstle S.	J Med Case Rep. 2021 Mar 31;15(1):144. doi: 10.1186/s13256-021-02752-2.	Sasse D	J Med Case Rep	2021	2021-03-31	PMC8011140		10.1186/s13256-021-02752-2
34964756	Disseminated tuberculosis mimicking abdominal metastatic carcinoma: A case report	Zhou Q, Zhang M.	Medicine (Baltimore). 2021 Nov 24;100(47):e27886. doi: 10.1097/MD.0000000000027886.	Zhou Q	Medicine (Baltimore)	2021	2021-12-29	PMC8615311		10.1097/MD.0000000000027886
38726302	Case Report: Tuberculous abscess of the popliteal fossa: A case report	Belhassen H, Khlif MA, Ferjani MA, Abcha Y, Barsaoui M.	F1000Res. 2023 Sep 25;12:1194. doi: 10.12688/f1000research.138152.1. eCollection 2023.	Belhassen H	F1000Res	2023	2024-05-10	PMC11079585		10.12688/f1000research.138152.1
34484727	Tuberculous severe acute colitis. A case report	Haddad A, Sebai A, Chelly B, Maghrebi H, Chaker Y, Jouini M, Kacem M.	Ann Med Surg (Lond). 2021 Aug 23;69:102756. doi: 10.1016/j.amsu.2021.102756. eCollection 2021 Sep.	Haddad A	Ann Med Surg (Lond)	2021	2021-09-06	PMC8405927		10.1016/j.amsu.2021.102756
39877438	Systemic lupus erythematosus and pulmonary tuberculosis in a patient developing acute-onset type 1 diabetes	Jinnouchi T, Henmi R, Watanabe K, Suyama Y, Sakama R, Idezuki T, Hayashi M.	Diabetol Int. 2024 Nov 12;16(1):175-181. doi: 10.1007/s13340-024-00772-z. eCollection 2025 Jan.	Jinnouchi T	Diabetol Int	2024	2025-01-29	PMC11769924		10.1007/s13340-024-00772-z
37727390	Zanubrutinib-induced aseptic meningitis: a case report and literature review	Yang J, Wang L, Zhong X, Yang C, Wu Y.	Front Pharmacol. 2023 Aug 31;14:1242491. doi: 10.3389/fphar.2023.1242491. eCollection 2023.	Yang J	Front Pharmacol	2023	2023-09-20	PMC10505928		10.3389/fphar.2023.1242491
33243202	Nocardiosis in glomerular disease patients with immunosuppressive therapy	Han Y, Huang Z, Zhang H, He L, Sun L, Liu Y, Liu F, Xiao L.	BMC Nephrol. 2020 Nov 26;21(1):516. doi: 10.1186/s12882-020-02179-9.	Han Y	BMC Nephrol	2020	2020-11-27	PMC7690096		10.1186/s12882-020-02179-9
34753721	Calvarial tuberculosis in a paediatric patient: a diagnosis not to forget	Dias RB, Rosa JC, Caldas GB, Borges A.	BMJ Case Rep. 2021 Nov 9;14(11):e244494. doi: 10.1136/bcr-2021-244494.	Dias RB	BMJ Case Rep	2021	2021-11-10	PMC8578949		10.1136/bcr-2021-244494
39328628	Enterolithiasis in a Patient With Prior Bowel Resection	Willis MP, Dorn MC.	Cureus. 2024 Aug 27;16(8):e67894. doi: 10.7759/cureus.67894. eCollection 2024 Aug.	Willis MP	Cureus	2024	2024-09-27	PMC11425151		10.7759/cureus.67894
38133296	Mycobacterium tuberculosis Resides in Macrophages in Laryngeal Tuberculosis: A Case Report	Achache W, Boualam MA, Cassir N, Mimari C, Poitrenaud D, Mezouar S, Mège JL, Drancourt M, Lepidi H.	Pathogens. 2023 Nov 30;12(12):1413. doi: 10.3390/pathogens12121413.	Achache W	Pathogens	2023	2023-12-22	PMC10745871		10.3390/pathogens12121413
37539521	Doomed for carcinomatosis? An unusual presentation of abdominal tuberculosis	Morão B, Fidalgo C, Loureiro R, Glória L.	Rev Esp Enferm Dig. 2023 Oct;115(10):594. doi: 10.17235/reed.2023.9855/2023.	Morão B	Rev Esp Enferm Dig	2023	2023-08-04			10.17235/reed.2023.9855/2023
35170661	Bilateral interstitial keratitis in a patient with presumed brain tuberculoma	Costa EF, Oliveira JVP, Pinto LM, Azevedo CMPES, Hofling-Lima AL.	Arq Bras Oftalmol. 2023 Mar-Apr;86(2):164-167. doi: 10.5935/0004-2749.20230015.	Costa EF	Arq Bras Oftalmol	2023	2022-02-16	PMC11892479		10.5935/0004-2749.20230015
36866839	Intestinal tuberculosis presented as spindle cell pseudotumor in a HIV-positive case	Li C, Zhang Q, Wen Y.	Rev Esp Enferm Dig. 2023 Dec;115(12):723-724. doi: 10.17235/reed.2023.9533/2023.	Li C	Rev Esp Enferm Dig	2023	2023-03-03			10.17235/reed.2023.9533/2023
36711423	Cat scratch disease in a 23-year-old male-Case report	Waseem R, Seher M, Ghazal S, Shah HH, Habiba U.	Front Public Health. 2023 Jan 13;10:1046666. doi: 10.3389/fpubh.2022.1046666. eCollection 2022.	Waseem R	Front Public Health	2023	2023-01-30	PMC9880049		10.3389/fpubh.2022.1046666
35936885	Transverse myelitis in a 26-year-old male with tuberculosis	Harizi E, Shemsi K, Kola E, Hyseni F, Kola I, Siddique MA, Sadeque J, Decka A, Dervishi M, Nasir F, Capi L, Ayala I, Ghosh AS, Swarna SS, Musa J, Ahmetgjekaj I.	Radiol Case Rep. 2022 Aug 1;17(10):3669-3673. doi: 10.1016/j.radcr.2022.06.091. eCollection 2022 Oct.	Harizi E	Radiol Case Rep	2022	2022-08-08	PMC9352802		10.1016/j.radcr.2022.06.091
39006988	Cervical Tuberculosis Mimicking Tumor Persistence: A Case Report	Factor PAA, Toral JAB, Bravo SLR.	Acta Med Philipp. 2024 Jun 28;58(11):99-102. doi: 10.47895/amp.v58i11.8011. eCollection 2024.	Factor PAA	Acta Med Philipp	2024	2024-07-15	PMC11239984		10.47895/amp.v58i11.8011
38034450	Hereditary Ichthyosis With Gastrointestinal Manifestations: A Case Report	Tetarbe S, Jain S, Shah I.	JPGN Rep. 2023 Oct 9;4(4):e370. doi: 10.1097/PG9.0000000000000370. eCollection 2023 Nov.	Tetarbe S	JPGN Rep	2023	2023-11-30	PMC10684232		10.1097/PG9.0000000000000370
40510107	A Rare Manifestation of Extrapulmonary Tuberculosis: Tenosynovitis of Wrist and Multiple Fingers	El Aissaoui T, Tebbaa El Hassali A, Lachkar A, Yacoubi H, Abdeljaouad N.	Cureus. 2025 May 13;17(5):e84025. doi: 10.7759/cureus.84025. eCollection 2025 May.	El Aissaoui T	Cureus	2025	2025-06-13	PMC12161165		10.7759/cureus.84025
37969458	Gouty tenosynovitis with compartment syndrome in the hand: A case report	Lee DY, Eo S, Lim S, Yoon JS.	World J Clin Cases. 2023 Oct 26;11(30):7492-7496. doi: 10.12998/wjcc.v11.i30.7492.	Lee DY	World J Clin Cases	2023	2023-11-16	PMC10643075		10.12998/wjcc.v11.i30.7492
36926773	A case of spinal tuberculosis presenting with cauda equina syndrome	Acharya A, Otta S, Puppala S.	Int J Mycobacteriol. 2023 Jan-Mar;12(1):107-109. doi: 10.4103/ijmy.ijmy_238_22.	Acharya A	Int J Mycobacteriol	2023	2023-03-17			10.4103/ijmy.ijmy_238_22
36573647	Catheter-Related Bloodstream Infection Caused by Mycolicibacterium iranicum, California, USA	Ranson EL, Tsevat RK, von Bredow B, Kamau E, Yang S, Prabaker KK.	Emerg Infect Dis. 2023 Jan;29(1):217-219. doi: 10.3201/eid2901.220851.	Ranson EL	Emerg Infect Dis	2023	2022-12-27	PMC9796217		10.3201/eid2901.220851
38905360	A case of scrub typhus with meningitis as the onset: Case report and literature review	Zhang BC, Yang ZB, Liao RL, Ma ZQ, Zhang QJ, He QK, Duan XY, Liu MW.	Medicine (Baltimore). 2024 Jun 21;103(25):e38613. doi: 10.1097/MD.0000000000038613.	Zhang BC	Medicine (Baltimore)	2024	2024-06-21	PMC11191975		10.1097/MD.0000000000038613
39792743	Nasopharyngeal tuberculosis suspected of malignancy: A case report	Chung DH, Lee GJ.	Medicine (Baltimore). 2025 Jan 10;104(2):e40920. doi: 10.1097/MD.0000000000040920.	Chung DH	Medicine (Baltimore)	2025	2025-01-10	PMC11730819		10.1097/MD.0000000000040920
37697641	Acute Presentation of Tuberculosis Empyema in a Healthy Adolescent	Hankins E, Khvolis D, Spigos JT, Tatarina-Nulman O, Brown B, John M.	Am J Case Rep. 2023 Sep 12;24:e939419. doi: 10.12659/AJCR.939419.	Hankins E	Am J Case Rep	2023	2023-09-12	PMC10505039		10.12659/AJCR.939419
32257783	Intestinal tuberculosis: Case series of three patients	Djaharuddin I, Hatta M, Tabri NA, Muis E, Safriadi S, Primaguna MR.	Respir Med Case Rep. 2019 Oct 14;29:100942. doi: 10.1016/j.rmcr.2019.100942. eCollection 2020.	Djaharuddin I	Respir Med Case Rep	2019	2020-04-08	PMC7118413		10.1016/j.rmcr.2019.100942
40176973	A rare case of tuberculous cystitis and pulmonary tuberculosis in a 60-year-old smoker: A case report	Azer H, Ganzoui I.	Radiol Case Rep. 2025 Mar 18;20(6):2833-2835. doi: 10.1016/j.radcr.2025.01.086. eCollection 2025 Jun.	Azer H	Radiol Case Rep	2025	2025-04-03	PMC11964590		10.1016/j.radcr.2025.01.086
35432673	Dropped Gallstone Presenting as Recurrent Abdominal Wall Abscess	Kumar K, Haas CJ.	Radiol Case Rep. 2022 Apr 8;17(6):2001-2005. doi: 10.1016/j.radcr.2022.03.044. eCollection 2022 Jun.	Kumar K	Radiol Case Rep	2022	2022-04-18	PMC9010691		10.1016/j.radcr.2022.03.044
34040914	Delayed Pneumothorax Post Transbronchial Biopsy: A Case Report	Alsaggaf M, Khalofa A, Khosla R.	Cureus. 2021 Apr 21;13(4):e14614. doi: 10.7759/cureus.14614.	Alsaggaf M	Cureus	2021	2021-05-27	PMC8139839		10.7759/cureus.14614
37073377	An Uncommon Cause of Chronic Nonhealing Perianal Ulcer	Sivakrishna S, Mohan P, Senthamizhselvan K, Srinivas BH, Ramamoorthi S.	ACG Case Rep J. 2023 Apr 14;10(4):e01031. doi: 10.14309/crj.0000000000001031. eCollection 2023 Apr.	Sivakrishna S	ACG Case Rep J	2023	2023-04-19	PMC10106231		10.14309/crj.0000000000001031
39355459	Tuberculosis Causing a Pectoral Mass Mimicking Malignancy: A Rare Presentation of Tuberculosis	Dolmus T, Ensarioglu K, Sahin Ozdemirel T, Kurus M, Ozkara S.	Cureus. 2024 Sep 1;16(9):e68377. doi: 10.7759/cureus.68377. eCollection 2024 Sep.	Dolmus T	Cureus	2024	2024-10-02	PMC11443985		10.7759/cureus.68377
35079638	Resolution of coronary arteritis following tuberculosis treatment	Barreto-Neto N, Segre AW, Guedes LKN, Seguro LPC, Pereira RMR.	J Clin Tuberc Other Mycobact Dis. 2022 Jan 19;26:100295. doi: 10.1016/j.jctube.2021.100295. eCollection 2022 Feb.	Barreto-Neto N	J Clin Tuberc Other Mycobact Dis	2022	2022-01-26	PMC8777153		10.1016/j.jctube.2021.100295
35785011	A Rare Presentation of Sarcoidosis: Dysphagia, Pancytopenia, and Acute Renal Failure	Yadav D, Shah S, Bachuwa G.	Cureus. 2022 Jun 2;14(6):e25600. doi: 10.7759/cureus.25600. eCollection 2022 Jun.	Yadav D	Cureus	2022	2022-07-05	PMC9249030		10.7759/cureus.25600
33543916	Acute lameness in a cat with disseminated mycobacteriosis	De Lorenzi G, Battaglia L, Rovesti GL, Pacciarini M, Zanoni M, Gibelli LR, Pigoli C, Luppi A.	Vet Ital. 2020 Jul 14;56(3):199-204. doi: 10.12834/VetIt.2017.10870.1.	De Lorenzi G	Vet Ital	2020	2021-02-05			10.12834/VetIt.2017.10870.1
39299377	Severe invasive infections linked to IRAK2 immune variants	Amali AA, Paramasivam K, Ravikumar S, Tan Z, Loong SSE, Chong KHC, Ang A, Zhu J, Rao SS, Chai LYA.	Int J Infect Dis. 2024 Nov;148:107245. doi: 10.1016/j.ijid.2024.107245. Epub 2024 Sep 17.	Amali AA	Int J Infect Dis	2024	2024-09-19			10.1016/j.ijid.2024.107245
37841048	Myocarditis with concomitant tuberculosis infection presenting with solitary ventricular tachycardia: a case report	Clivillé DB, Moliner-Abós C, Gallego IM, Camprecios M.	Eur Heart J Case Rep. 2023 Sep 1;7(10):ytad432. doi: 10.1093/ehjcr/ytad432. eCollection 2023 Oct.	Clivillé DB	Eur Heart J Case Rep	2023	2023-10-16	PMC10568526		10.1093/ehjcr/ytad432
39845238	Peritoneal Tuberculosis Mimicking Ovarian Malignancy: A Case Report	Al-Zughali EA, Al-Shami NA, Hamedat AW, Al-Bustanji S, Almaletti M, Al-Shaibani EM, Ba-Shammakh SA.	Cureus. 2024 Dec 22;16(12):e76231. doi: 10.7759/cureus.76231. eCollection 2024 Dec.	Al-Zughali EA	Cureus	2024	2025-01-23	PMC11751587		10.7759/cureus.76231
39435250	Granulomatous Thyroiditis Post Tuberculosis Infection Mimicking a Neoplasm	Srinivas S, Priyathersini N, Balasubramanian A, Raj D R.	Cureus. 2024 Sep 21;16(9):e69847. doi: 10.7759/cureus.69847. eCollection 2024 Sep.	Srinivas S	Cureus	2024	2024-10-22	PMC11492970		10.7759/cureus.69847
36283131	Isolated primary chylopericardium: A rare case report and literature review	Putra MA, Grantomo J, Melisa S.	Int J Surg Case Rep. 2022 Nov;100:107764. doi: 10.1016/j.ijscr.2022.107764. Epub 2022 Oct 22.	Putra MA	Int J Surg Case Rep	2022	2022-10-25	PMC9593891		10.1016/j.ijscr.2022.107764
37900382	A Rare Diagnosis of Aseptic Hypertrophic Pachymeningitis: A Case of Mycobacterial Tuberculosis Origin	Gunde R, Ca J, Salam H, Harikrishna GV, Kodapala S.	Cureus. 2023 Sep 26;15(9):e45973. doi: 10.7759/cureus.45973. eCollection 2023 Sep.	Gunde R	Cureus	2023	2023-10-30	PMC10600593		10.7759/cureus.45973
35027493	Peripancreatic Tuberculosis Lymphadenopathy: The Role of Endoscopic Ultrasound for Diagnosis	Maulahela H, Fauzi A.	Acta Med Indones. 2021 Oct;53(4):457-459.	Maulahela H	Acta Med Indones	2021	2022-01-14
37159791	A Diagnostic Conundrum: Tuberculosis or Salmonella Neck Abscess?	Tan IYL, Gendeh H, Mat Baki M, Md Zin RR, Goh BS.	Cureus. 2023 Apr 6;15(4):e37224. doi: 10.7759/cureus.37224. eCollection 2023 Apr.	Tan IYL	Cureus	2023	2023-05-09	PMC10163961		10.7759/cureus.37224
36380548	Chest wall tumor tuberculosis in Indonesian adolescent: A rare case	Herawati A, Nugraha J, Winarno DJS, Rizki M.	Int J Surg Case Rep. 2022 Sep;98:107587. doi: 10.1016/j.ijscr.2022.107587. Epub 2022 Aug 31.	Herawati A	Int J Surg Case Rep	2022	2022-11-16	PMC9468359		10.1016/j.ijscr.2022.107587
37759233	Cervical ulcer caused by group B streptococcus with bacterial vaginosis: a case report	Chen Y, Wu D.	BMC Womens Health. 2023 Sep 27;23(1):516. doi: 10.1186/s12905-023-02665-w.	Chen Y	BMC Womens Health	2023	2023-09-27	PMC10537103		10.1186/s12905-023-02665-w
37711963	Misdiagnosis of pancreatic tuberculosis as a pancreatic cystic neoplasm - A case report	Lakmal K, Jayarajah U, Chandraguptha MR, Nandasena M, Pathirana A.	SAGE Open Med Case Rep. 2023 Sep 12;11:2050313X231200289. doi: 10.1177/2050313X231200289. eCollection 2023.	Lakmal K	SAGE Open Med Case Rep	2023	2023-09-15	PMC10498687		10.1177/2050313X231200289
38161936	Primary Nasal Tuberculosis Masquerading as Granulomatosis With Polyangiitis: A Case Report of Diagnostic Dilemma	Shu Jiun K, Kamel S, Arasu K, Zuhaidi KM, Mohan Singh AS.	Cureus. 2023 Nov 29;15(11):e49649. doi: 10.7759/cureus.49649. eCollection 2023 Nov.	Shu Jiun K	Cureus	2023	2024-01-01	PMC10755803		10.7759/cureus.49649
35833093	Unusual spread of TB: A case report of hepatic tuberculosis	Pramesti MAN, Atmaja MHS.	Radiol Case Rep. 2022 Jul 8;17(9):3281-3285. doi: 10.1016/j.radcr.2022.06.019. eCollection 2022 Sep.	Pramesti MAN	Radiol Case Rep	2022	2022-07-14	PMC9271986		10.1016/j.radcr.2022.06.019
36212247	PARATHYROID ADENOMA MIMICKING TUBERCULOSIS IN A PERITONEAL DIALYSIS PATIENT	Şirali SK, Tomar ÖK, Büberci R, Bal AZ, Duranay M.	Acta Endocrinol (Buchar). 2022 Apr-Jun;18(2):225-227. doi: 10.4183/aeb.2022.225.	Şirali SK	Acta Endocrinol (Buchar)	2022	2022-10-10	PMC9512386		10.4183/aeb.2022.225
37701061	A Chronic Multiple Site of Scrofuloderma: Is It Reactivation or Treatment Failure of Tuberculosis?	Yang X, Ren Y, Liu H, Ten Y, Ding Y, Fan S, Tao X, Lu W.	Clin Cosmet Investig Dermatol. 2023 Sep 6;16:2433-2436. doi: 10.2147/CCID.S422546. eCollection 2023.	Yang X	Clin Cosmet Investig Dermatol	2023	2023-09-13	PMC10493093		10.2147/CCID.S422546
37530351	Isolated tubercular dacryoadenitis in a non-immunocompromised healthy adult	Jossy A, Kaviyapriya N, Kasturi N, Rekha JS.	Indian J Pathol Microbiol. 2023 Jul-Sep;66(3):608-610. doi: 10.4103/ijpm.ijpm_489_21.	Jossy A	Indian J Pathol Microbiol	2023	2023-08-02			10.4103/ijpm.ijpm_489_21
40838528	Old Pathogens-New Patient Types: Infections in a CAR T-Cell Recipient. Could It Get Any More Complicated?	Melchio M, Hill JA, Shah M, Neofytos D, Gambella M, Raiola AM, Delfino E, Balletto E, Angelucci E, Bassetti M, Mikulska M.	Transpl Infect Dis. 2025 Sep-Oct;27(5):e70093. doi: 10.1111/tid.70093. Epub 2025 Aug 21.	Melchio M	Transpl Infect Dis	2025	2025-08-21	PMC12519941		10.1111/tid.70093
34336428	Coinfection of Tuberculosis in an Undiagnosed HIV, AIDS Patient Presenting With Shortness of Breath, Constitutional Symptoms and Lymphadenopathy	Garcia Rivera MV, Aponte A, Ko WW.	Cureus. 2021 Jun 25;13(6):e15925. doi: 10.7759/cureus.15925. eCollection 2021 Jun.	Garcia Rivera MV	Cureus	2021	2021-08-02	PMC8312766		10.7759/cureus.15925
32187348	Tuberculous spondylodiscitis in abscess form	Alay H, Gözgeç E.	Rev Soc Bras Med Trop. 2020 Mar 16;53:e20190581. doi: 10.1590/0037-8682-0581-2019. eCollection 2020.	Alay H	Rev Soc Bras Med Trop	2020	2020-03-19	PMC7094044		10.1590/0037-8682-0581-2019
36712477	Diffuse pulmonary ossification: A case report unveiling clinical and histopathological challenges	Polit F, Alloush F, Espinosa C, Bahmad HF, Gill A, Mendez L, Urdaneta G, Poppiti R, Recine M, Garcia H.	Respir Med Case Rep. 2023 Jan 19;42:101815. doi: 10.1016/j.rmcr.2023.101815. eCollection 2023.	Polit F	Respir Med Case Rep	2023	2023-01-30	PMC9874059		10.1016/j.rmcr.2023.101815
38882623	Cold Abscess of Bilateral Parotids: Delusion or Reality?	Udagi C, Jaisinghani P, Waghmare R, Patil T.	J Med Ultrasound. 2023 Apr 13;32(2):175-178. doi: 10.4103/jmu.jmu_108_22. eCollection 2024 Apr-Jun.	Udagi C	J Med Ultrasound	2023	2024-06-17	PMC11175372		10.4103/jmu.jmu_108_22
36226345	Mycobacterium intracellulare Tenosynovitis with Rice Body Formation with Literature Review	Jeon CH, Kim TW, Park JY, Hwang CS, Lim S.	Infect Chemother. 2023 Jun;55(2):299-305. doi: 10.3947/ic.2022.0025. Epub 2023 Aug 1.	Jeon CH	Infect Chemother	2023	2022-10-13	PMC10323524		10.3947/ic.2022.0025
34932900	Bronchoesophageal fistula in a patient with Crohn's disease receiving anti-tumor necrosis factor therapy	Oh K, Choi KD, Kim HR, Shim TS, Ye BD, Yang SK, Park SH.	Clin Endosc. 2023 Mar;56(2):239-244. doi: 10.5946/ce.2021.215. Epub 2021 Dec 21.	Oh K	Clin Endosc	2023	2021-12-21	PMC10073859		10.5946/ce.2021.215
32399018	Rifabutin-Cobicistat Drug Interaction Resulting in Severe Bilateral Panuveitis	Toomey CB, Lee J, Spencer DB.	Case Rep Ophthalmol. 2020 Apr 22;11(1):156-160. doi: 10.1159/000506181. eCollection 2020 Jan-Apr.	Toomey CB	Case Rep Ophthalmol	2020	2020-05-14	PMC7204858		10.1159/000506181
38504239	The challenges in diagnosing isolated epididymal tuberculosis (TB) in an adolescent male: a case report	Cesilia C, Nugraha HG, Siregar S, Nataprawira HM.	BMC Urol. 2024 Mar 19;24(1):61. doi: 10.1186/s12894-024-01442-7.	Cesilia C	BMC Urol	2024	2024-03-20	PMC10949577		10.1186/s12894-024-01442-7
36687483	Non-suppurative Tissue Reaction to Polyether Ether Ketone Anchor in Rotator Cuff Repair	Khuntia SK, Patro BP, Sahu S, Patel BK.	J Orthop Case Rep. 2022 Aug;12(8):47-52. doi: 10.13107/jocr.2022.v12.i08.2960.	Khuntia SK	J Orthop Case Rep	2022	2023-01-23	PMC9831229		10.13107/jocr.2022.v12.i08.2960
35647124	Mycobacterium tuberculosis bacteremia in a human immunodeficiency virus-negative patient with liver cirrhosis: A case report	Lin ZZ, Chen D, Liu S, Yu JH, Liu SR, Zhu ML.	World J Clin Cases. 2022 Apr 6;10(10):3284-3290. doi: 10.12998/wjcc.v10.i10.3284.	Lin ZZ	World J Clin Cases	2022	2022-06-01	PMC9082709		10.12998/wjcc.v10.i10.3284
35957766	Simultaneous testicle and epididymis vasculitis revealing granulomatosis with polyangiitis	Kechida M, Ktari K, Jellazi M, Mesfar R, Khochtali I, Saad H, Njim L.	Clin Case Rep. 2022 Aug 9;10(8):e6231. doi: 10.1002/ccr3.6231. eCollection 2022 Aug.	Kechida M	Clin Case Rep	2022	2022-08-12	PMC9361717		10.1002/ccr3.6231
38869209	Tuberculosis - The master of disguise: A case of disseminated tuberculosis masquerading as metastatic cancer	Şahin Mavi EA, Akdemir MÇ, Akin AE, Uyaroğlu OA, Köksal D.	Tuberk Toraks. 2024 Jun;72(2):167-172. doi: 10.5578/tt.202402915.	Şahin Mavi EA	Tuberk Toraks	2024	2024-06-13	PMC11390073		10.5578/tt.202402915
33019487	Thalidomide in the treatment of human immunodeficiency virus-negative tuberculous meningitis: A case report	Liu P, Pei N, Liu X, Huang W, Lu S.	Medicine (Baltimore). 2020 Oct 2;99(40):e22639. doi: 10.1097/MD.0000000000022639.	Liu P	Medicine (Baltimore)	2020	2020-10-06	PMC7535634		10.1097/MD.0000000000022639
37731432	Tuberculosis of the Tibial Plateau Mimicking a Giant Cell Tumor: A Case Report	Miry A, Tbouda M, Bouhajeb YY, Abbaoui S.	Cureus. 2023 Aug 20;15(8):e43785. doi: 10.7759/cureus.43785. eCollection 2023 Aug.	Miry A	Cureus	2023	2023-09-21	PMC10507659		10.7759/cureus.43785
37473622	An Indonesian female with peritoneal tuberculosis mimicking ovarium carcinoma: A rare case	Yandi IKR, Koesoemoprodjo W.	Int J Surg Case Rep. 2023 Aug;109:108493. doi: 10.1016/j.ijscr.2023.108493. Epub 2023 Jul 12.	Yandi IKR	Int J Surg Case Rep	2023	2023-07-20	PMC10372734		10.1016/j.ijscr.2023.108493
37942172	Recurrent Heerfordt-Waldenström Syndrome with thyroid and meningeal involvement in a Chinese woman	Zhao JJ, Lau YS, Cheng J, Queck KK, Yap J.	Respir Med Case Rep. 2023 Oct 24;46:101939. doi: 10.1016/j.rmcr.2023.101939. eCollection 2023.	Zhao JJ	Respir Med Case Rep	2023	2023-11-09	PMC10628801		10.1016/j.rmcr.2023.101939
32885051	Case Report: Co-existence of sarcoidosis and Takayasu arteritis	Poudel J, Risal U, Sigdel KR, Paudyal BP, Adhikari S, Basnyat B.	Wellcome Open Res. 2020 Jul 23;5:73. doi: 10.12688/wellcomeopenres.15837.2. eCollection 2020.	Poudel J	Wellcome Open Res	2020	2020-09-09	PMC7450474		10.12688/wellcomeopenres.15837.2
32633162	Successful Treatment of Covid-19 Associated Cytokine Release Syndrome with Colchicine. A Case Report and Review of Literature	Mansouri N, Marjani M, Tabarsi P, von Garnier C, Mansouri D.	Immunol Invest. 2021 Nov;50(8):884-890. doi: 10.1080/08820139.2020.1789655. Epub 2020 Jul 7.	Mansouri N	Immunol Invest	2021	2020-07-08	PMC7441796		10.1080/08820139.2020.1789655
36712191	Disseminated tuberculosis masquerading as Tolosa-Hunt syndrome in initial presentation: A case report with literature review	Sasi S, Nair AP, Kolleri J, Alzibdeh A, Maslamani MSRA.	Radiol Case Rep. 2023 Jan 21;18(3):1353-1357. doi: 10.1016/j.radcr.2023.01.024. eCollection 2023 Mar.	Sasi S	Radiol Case Rep	2023	2023-01-30	PMC9873575		10.1016/j.radcr.2023.01.024
37188212	Multimodal Imaging of Choroidal Lesions in an Elderly Man With Uveal Lymphoid Hyperplasia	Chancellor JR, Weng CY.	J Vitreoretin Dis. 2023 Feb 16;7(3):259-261. doi: 10.1177/24741264231152303. eCollection 2023 May-Jun.	Chancellor JR	J Vitreoretin Dis	2023	2023-05-15	PMC10170619		10.1177/24741264231152303
36226556	Musculoskeletal tuberculosis with multifocal muscle abscesses in a healthy young adult	Gkogkos V, Dendrinou GE, Papadaki I, Christodoulou M, Stoumpos C, Sakellaridis T, Zeibecoglou K, Papadopoulos D.	Monaldi Arch Chest Dis. 2022 Oct 11;93(3). doi: 10.4081/monaldi.2022.2311.	Gkogkos V	Monaldi Arch Chest Dis	2022	2022-10-13			10.4081/monaldi.2022.2311
35775558	Central nervous system tubercular abscess masquerading as intracranial space-occupying lesion	Kumarasamy PS, Stuart JD, Mohamed MA, Sundararajan P.	Int J Mycobacteriol. 2022 Apr-Jun;11(2):214-216. doi: 10.4103/ijmy.ijmy_52_22.	Kumarasamy PS	Int J Mycobacteriol	2022	2022-07-01			10.4103/ijmy.ijmy_52_22
37904375	Primary mesenteric abscess caused by Klebsiella pneumoniae: A case report	Wang P, Zhu F, Wang M, Niu B, Ma B, Du J.	Medicine (Baltimore). 2023 Oct 27;102(43):e35774. doi: 10.1097/MD.0000000000035774.	Wang P	Medicine (Baltimore)	2023	2023-10-31	PMC10615417		10.1097/MD.0000000000035774
35601952	Cardiac tamponade - an unexpected "long COVID-19" complication	Cobilinschi C, Melente OM, Bologa C, Cotae AM, Constantinescu L, Bacruban S, Grinţescu IM.	Germs. 2022 Mar 31;12(1):112-117. doi: 10.18683/germs.2022.1313. eCollection 2022 Mar.	Cobilinschi C	Germs	2022	2022-05-23	PMC9113679		10.18683/germs.2022.1313
35074988	Solitary tubercular renal cyst in a postpartum lady masquerading as an infected giant renal cyst with urosepsis	Sivanandam SE, Poonkodi M, Venkatesh U, Karthikeyan A, Karthikeyan VS.	Indian J Pathol Microbiol. 2022 Jan-Mar;65(1):170-172. doi: 10.4103/IJPM.IJPM_228_20.	Sivanandam SE	Indian J Pathol Microbiol	2022	2022-01-25			10.4103/IJPM.IJPM_228_20
39280527	Bronchiectasis Development in a Male Patient With a History of Tuberculosis: A Case Report	Rangari A, Ghewade B, Gajabe G.	Cureus. 2024 Aug 14;16(8):e66866. doi: 10.7759/cureus.66866. eCollection 2024 Aug.	Rangari A	Cureus	2024	2024-09-16	PMC11398842		10.7759/cureus.66866
36149228	Etiologic dilemma and challenges of management of nodular vasculitis in tertiary health-care facility: A case report	Eze JN, Odimegwu CL, Okafor OC, Nwafia IN.	Niger J Clin Pract. 2022 Sep;25(9):1611-1614. doi: 10.4103/njcp.njcp_348_22.	Eze JN	Niger J Clin Pract	2022	2022-09-23			10.4103/njcp.njcp_348_22
38061705	Tuberculous Lymphadenitis in a Patient Treated with Dupilumab: A Case Report	Lee DH, Hong N, Kook HD, Jung HJ, Park MY, Ahn J.	Ann Dermatol. 2023 Nov;35(Suppl 2):S208-S210. doi: 10.5021/ad.21.241.	Lee DH	Ann Dermatol	2023	2023-12-07	PMC10727857		10.5021/ad.21.241
37041589	Extracorporeal blood purification benefits in post-caesarean patient with severe acute respiratory distress syndrome due to miliary tuberculosis: a case report	Zakaria GS, Taufik MA, Manggala SK, Jennefer.	J Med Case Rep. 2023 Apr 12;17(1):157. doi: 10.1186/s13256-023-03853-w.	Zakaria GS	J Med Case Rep	2023	2023-04-11	PMC10089690		10.1186/s13256-023-03853-w
35228211	Atypical presentation of acquired tracheo-oesophageal fistula in an adolescent girl with pulmonary tuberculosis	Khan A, Chakravarty A, Naqishbandi R, Qamar S.	BMJ Case Rep. 2022 Feb 28;15(2):e242384. doi: 10.1136/bcr-2021-242384.	Khan A	BMJ Case Rep	2022	2022-03-01	PMC8886356		10.1136/bcr-2021-242384
34389594	Isolated hepatosplenic tuberculosis: a rare presentation with persistent fever in a 2-year-old female child	Tharakan R, John S, Devdas JM, Hegde P.	BMJ Case Rep. 2021 Aug 13;14(8):e243851. doi: 10.1136/bcr-2021-243851.	Tharakan R	BMJ Case Rep	2021	2021-08-14	PMC8365814		10.1136/bcr-2021-243851
37485219	Unveiling the Uncommon: Superior Mesenteric Artery Syndrome Presenting As Gastritis	Salih N, Baig KS, Ullah I, Ghani N, Ali Y, Ali S, Khan SA, Ihtisham M.	Cureus. 2023 Jun 20;15(6):e40704. doi: 10.7759/cureus.40704. eCollection 2023 Jun.	Salih N	Cureus	2023	2023-07-24	PMC10359152		10.7759/cureus.40704
40276284	Chronic granulomatous inflammation caused by latent tuberculosis presented as a subcutaneous mass: A case report with review of literature	Yang HG, Kim J, Kim JH.	IDCases. 2025 Apr 12;40:e02226. doi: 10.1016/j.idcr.2025.e02226. eCollection 2025.	Yang HG	IDCases	2025	2025-04-25	PMC12019204		10.1016/j.idcr.2025.e02226
32313752	Isoniazid-induced Lupus: When the Cure Can Be Lethal	Cerqueira A, Seco T, Paiva D, Martins H, Cotter J.	Cureus. 2020 Mar 18;12(3):e7311. doi: 10.7759/cureus.7311.	Cerqueira A	Cureus	2020	2020-04-22	PMC7164554		10.7759/cureus.7311
32695359	Laryngeal tuberculosis mimicking malignancy: A case report	Eltilib M, Boyd W, Saramago I, Askin F, Zamora C.	Clin Case Rep. 2020 Apr 21;8(7):1209-1212. doi: 10.1002/ccr3.2882. eCollection 2020 Jul.	Eltilib M	Clin Case Rep	2020	2020-07-23	PMC7364064		10.1002/ccr3.2882
36875627	Surgically induced scleral necrosis associated with concomitant tuberculosis infection: a diagnostic challenge	Ruiz-Lozano RE, Rodriguez-Garcia A, Colorado-Zavala MF, Alvarez-Guzman C.	GMS Ophthalmol Cases. 2023 Jan 30;13:Doc04. doi: 10.3205/oc000212. eCollection 2023.	Ruiz-Lozano RE	GMS Ophthalmol Cases	2023	2023-03-06	PMC9979078		10.3205/oc000212
39398733	A Trespasser in Lymph Node: A Case Report	Ramamoorthy P, Gunabooshanam B, Balasubramanian S.	Cureus. 2024 Sep 12;16(9):e69266. doi: 10.7759/cureus.69266. eCollection 2024 Sep.	Ramamoorthy P	Cureus	2024	2024-10-14	PMC11470761		10.7759/cureus.69266
33392317	Paraplegia from spinal intramedullary tuberculosis: A case report	Qu LM, Wu D, Guo L, Yu JL.	World J Clin Cases. 2020 Dec 26;8(24):6353-6357. doi: 10.12998/wjcc.v8.i24.6353.	Qu LM	World J Clin Cases	2020	2021-01-04	PMC7760432		10.12998/wjcc.v8.i24.6353
39314249	Segmental retinal arteritis in a case of presumed bilateral rifabutin-associated hypopyon uveitis	Sood S, Du J, Chen A, Medina A, Do BK.	Am J Ophthalmol Case Rep. 2024 Sep 10;36:102170. doi: 10.1016/j.ajoc.2024.102170. eCollection 2024 Dec.	Sood S	Am J Ophthalmol Case Rep	2024	2024-09-24	PMC11417556		10.1016/j.ajoc.2024.102170
40211208	Case report: pulmonary lymphoepithelial carcinoma mimicking tuberculosis	Zhan S, Feng C, Pang K, Qin H, Zhang P.	BMC Pulm Med. 2025 Apr 10;25(1):169. doi: 10.1186/s12890-025-03633-w.	Zhan S	BMC Pulm Med	2025	2025-04-11	PMC11987468		10.1186/s12890-025-03633-w
34521808	Elusive tuberculous meningitis with rare neurological complication of longitudinally extensive transverse myelitis: a case report	Zafar Z, Hafeez MH, Butt MURA.	Spinal Cord Ser Cases. 2021 Sep 14;7(1):82. doi: 10.1038/s41394-021-00445-y.	Zafar Z	Spinal Cord Ser Cases	2021	2021-09-15	PMC8438549		10.1038/s41394-021-00445-y
35434421	Multiple evanescent white dot syndrome following BNT162b2 mRNA COVID-19 vaccination	Yasuda E, Matsumiya W, Maeda Y, Kusuhara S, Nguyen QD, Nakamura M, Hara R.	Am J Ophthalmol Case Rep. 2022 Jun;26:101532. doi: 10.1016/j.ajoc.2022.101532. Epub 2022 Apr 10.	Yasuda E	Am J Ophthalmol Case Rep	2022	2022-04-18	PMC8994682		10.1016/j.ajoc.2022.101532
38245682	Brain abscess caused by Actinomyces turicensis in a non-immunocompromised adult patient: a case report and systematic review of the literature	Imeneo A, Rindi LV, Di Lorenzo A, Cavasio RA, Vitale P, Spalliera I, Dauri M, Biasucci DG, Giuliano I, D'Agostini C, Minelli S, Bossa MC, Altieri A, Andreoni M, Malagnino V, Iannetta M, Sarmati L.	BMC Infect Dis. 2024 Jan 20;24(1):109. doi: 10.1186/s12879-024-08995-w.	Imeneo A	BMC Infect Dis	2024	2024-01-20	PMC10799506		10.1186/s12879-024-08995-w
32333368	Corticosteroid therapy for the management of paradoxical inflammatory reaction in patients with pulmonary tuberculosis	Done MM, Akkerman OW, Al-Kailany W, de Lange WCM, de Jonge G, Kleinnijenhuis J, Stienstra R, van der Werf TS.	Infection. 2020 Aug;48(4):641-645. doi: 10.1007/s15010-020-01430-7. Epub 2020 Apr 24.	Done MM	Infection	2020	2020-04-26	PMC7394936		10.1007/s15010-020-01430-7
38725761	Primary Tubercular Chorioretinitis Without a Pulmonary Focus: A Case Report	Rahman T, Gupta U, Das U, Afrin T, Akter T.	Cureus. 2024 Apr 9;16(4):e57905. doi: 10.7759/cureus.57905. eCollection 2024 Apr.	Rahman T	Cureus	2024	2024-05-10	PMC11081081		10.7759/cureus.57905
39321617	Rectovaginal fistula due to undiagnosed rectal tuberculosis in a nulliparous young woman: A case report	Gidion D, Moshi B, Ntiyakunze G, Chapa J, Majinge P, Kaguta M.	Int J Surg Case Rep. 2024 Nov;124:110338. doi: 10.1016/j.ijscr.2024.110338. Epub 2024 Sep 23.	Gidion D	Int J Surg Case Rep	2024	2024-09-25	PMC11461979		10.1016/j.ijscr.2024.110338
36873334	An Uncommon Case of Brucellar Spondylodiscitis: A Case Report	Priya P, Solomon P, Nair S, Mohankumar P.	J Orthop Case Rep. 2022 Sep;12(9):10-14. doi: 10.13107/jocr.2022.v12.i09.2994.	Priya P	J Orthop Case Rep	2022	2023-03-06	PMC9983411		10.13107/jocr.2022.v12.i09.2994
39313922	The Constricted Heart: A 31-Year-Old Man with a Case of Constrictive Tuberculous Pericarditis	Olakunle OE, Tobin RS, Guynn N, Osabutey A, Younker M, Khan M, Mosunjac M, Ward AF, Ogunniyi MO.	Am J Case Rep. 2024 Sep 24;25:e944607. doi: 10.12659/AJCR.944607.	Olakunle OE	Am J Case Rep	2024	2024-09-24	PMC11437574		10.12659/AJCR.944607
32843402	Untreated Takayasu arteritis: an unusual case of widespread disease	Breen TJ, Osborn TG, Kleinman Sween J.	BMJ Case Rep. 2020 Aug 24;13(8):e234825. doi: 10.1136/bcr-2020-234825.	Breen TJ	BMJ Case Rep	2020	2020-08-27	PMC7449489		10.1136/bcr-2020-234825
34728509	Great imitator: an unusual presentation of osteoarticular tuberculosis of the knee with gram-negative bacterial arthritis	Remalante-Rayco PP, Dumlao PIE, Santiago AT.	BMJ Case Rep. 2021 Nov 2;14(11):e245583. doi: 10.1136/bcr-2021-245583.	Remalante-Rayco PP	BMJ Case Rep	2021	2021-11-03	PMC8565573		10.1136/bcr-2021-245583
39605988	Tuberculous Spondylitis and Paravertebral Abscess Formation Following Vertebroplasty: A Case Report and Review of the Literature	Pi W, Liu Y, Chen H, Zhao H.	Infect Drug Resist. 2024 Nov 23;17:5171-5178. doi: 10.2147/IDR.S496726. eCollection 2024.	Pi W	Infect Drug Resist	2024	2024-11-28	PMC11600914		10.2147/IDR.S496726
41458842	Immunosuppressive Therapy in Takayasu Arteritis: A Tightrope Walk Between Inflammation and Infection	Panda S, Narayanan Kaladi S, Jagzape TB.	Cureus. 2025 Nov 27;17(11):e97954. doi: 10.7759/cureus.97954. eCollection 2025 Nov.	Panda S	Cureus	2025	2025-12-29	PMC12743592		10.7759/cureus.97954
41341018	Imaging Contribution to the Diagnosis of Neuro-Meningeal Tuberculosis and Tuberculous Hypophysitis: A Case Report	Guennouni A, Bahha S, Bahlouli NH, Allali N, Chat L, Haddad SE.	Sage Open Pediatr. 2025 Nov 30;12:30502225251391899. doi: 10.1177/30502225251391899. eCollection 2025 Jan-Dec.	Guennouni A	Sage Open Pediatr	2025	2025-12-04	PMC12669528		10.1177/30502225251391899
38844881	Tuberculous ciliary body granuloma initially diagnosed as bullous retinal detachment: a case report	Zhu J, Xu H, Chang Q, Chen F.	BMC Ophthalmol. 2024 Jun 6;24(1):236. doi: 10.1186/s12886-024-03503-9.	Zhu J	BMC Ophthalmol	2024	2024-06-06	PMC11155009		10.1186/s12886-024-03503-9
41578522	A typical tuberculosis of the wrist joint and flexor-extensor tendon sheaths: A case report	Lin Y, Liu J, Lin W, Huang Y, Zheng X.	Medicine (Baltimore). 2026 Jan 23;105(4):e47102. doi: 10.1097/MD.0000000000047102.	Lin Y	Medicine (Baltimore)	2026	2026-01-24	PMC12851786		10.1097/MD.0000000000047102
35361180	Paravertebral abscess and bloodstream infection caused by Burkholderia pseudomallei after acupuncture: a case report	Xiao L, Zhou T, Chen J, Hu Y, Zheng Y.	BMC Complement Med Ther. 2022 Mar 31;22(1):95. doi: 10.1186/s12906-022-03563-8.	Xiao L	BMC Complement Med Ther	2022	2022-04-01	PMC8974153		10.1186/s12906-022-03563-8
39027777	A Case Report on Scrofuloderma: A Cutaneous Manifestation of Tuberculosis	Meghe SR, Singh A, Bhatt DM, Gupta SN, Hanumanthaiah V, Talasila SR.	Cureus. 2024 Jun 17;16(6):e62565. doi: 10.7759/cureus.62565. eCollection 2024 Jun.	Meghe SR	Cureus	2024	2024-07-19	PMC11257607		10.7759/cureus.62565
32774593	Tuberculous cold abscess of sternoclavicular joint: a case report	Burud I, Ikram MA, Tata MD, Jaafar J.	Pan Afr Med J. 2020 May 12;36:16. doi: 10.11604/pamj.2020.36.16.20697. eCollection 2020.	Burud I	Pan Afr Med J	2020	2020-08-11	PMC7388635		10.11604/pamj.2020.36.16.20697
38361847	Sarcoidosis present as endobronchial lung mass: A rare case report with review of literature	Rai DK, Kumar P.	J Family Med Prim Care. 2023 Dec;12(12):3399-3401. doi: 10.4103/jfmpc.jfmpc_255_23. Epub 2023 Dec 21.	Rai DK	J Family Med Prim Care	2023	2024-02-16	PMC10866263		10.4103/jfmpc.jfmpc_255_23
35959148	A Rare Case of Post-Primary Tuberculosis Which Was Pathologically Diagnosed as Lipoid Pneumonia	Yu M, Zhong J, Bu X, Tan X, Zhan D, Hu X, Gu Y, Xu J, Zhang P, Wang L.	Infect Drug Resist. 2022 Aug 4;15:4235-4239. doi: 10.2147/IDR.S367312. eCollection 2022.	Yu M	Infect Drug Resist	2022	2022-08-12	PMC9359815		10.2147/IDR.S367312
39866762	TUBERCULOUS SPONDYLODISCITIS IN A RENAL TRANSPLANT RECIPIENT - A CASE REPORT	Andrović A, Bašić-Jukić N.	Acta Clin Croat. 2023 Dec;62(4):728-730. doi: 10.20471/acc.2023.62.04.20.	Andrović A	Acta Clin Croat	2023	2025-01-27	PMC11759119		10.20471/acc.2023.62.04.20
40898498	Recurrent breast abscess caused by Lawsonella clevelandensis: A case report and literature review	Liu Y, Yue X, Zhou Y, Wang J, Yang F, Jin Y, Zhang G.	Medicine (Baltimore). 2025 Aug 29;104(35):e44218. doi: 10.1097/MD.0000000000044218.	Liu Y	Medicine (Baltimore)	2025	2025-09-03	PMC12401364		10.1097/MD.0000000000044218
40439035	Mediastinal mass in an infant: A rare presentation of extrapulmonary tuberculosis	Radhika R, Tullu MS, Shamla O, David J.	J Postgrad Med. 2025 Apr 1;71(2):98-100. doi: 10.4103/jpgm.jpgm_16_25. Epub 2025 May 29.	Radhika R	J Postgrad Med	2025	2025-05-29	PMC12236416		10.4103/jpgm.jpgm_16_25
37203965	Cecal Perforation Following Intraperitoneal Abscess after Anti-tubercular Therapy: A Case Report	Prasai P, Joshi A, Poudel S, K C S, Pahari R.	JNMA J Nepal Med Assoc. 2023 Feb 1;61(258):175-178. doi: 10.31729/jnma.8042.	Prasai P	JNMA J Nepal Med Assoc	2023	2023-05-19	PMC10088985		10.31729/jnma.8042
38595374	Diagnosis and Treatment of a Rare Case of Tubercular Gingival Enlargement	Phull T, Sharma H, Gandhi S, Jyoti D, Malhotra R, Katha N.	J Pharm Bioallied Sci. 2024 Feb;16(Suppl 1):S969-S971. doi: 10.4103/jpbs.jpbs_706_23. Epub 2024 Feb 29.	Phull T	J Pharm Bioallied Sci	2024	2024-04-10	PMC11001068		10.4103/jpbs.jpbs_706_23
36046267	Surgical treatment in primary spinal infections in a pediatric population: illustrative case	Beyer RS, Franklin AJ, Hatter MJ, Nguyen A, Brown NJ, Camino-Willhuber G, Davies NR, Hashmi S, Oh M, Bhatia N, Lee YP.	J Neurosurg Case Lessons. 2022 Jul 25;4(4):CASE22204. doi: 10.3171/CASE22204. eCollection 2022 Jul 25.	Beyer RS	J Neurosurg Case Lessons	2022	2022-09-01	PMC9329860		10.3171/CASE22204
39981526	Retinal Vasculitis in the Setting of Mycobacterium tuberculosis Exposure: Clinical Course and Management of Three Cases	Kiryakoza LC, Sengillo JD, Fernandez MP, Pathengay A, Albini TA, Flynn HW Jr.	Case Rep Ophthalmol. 2024 Dec 10;16(1):18-26. doi: 10.1159/000542075. eCollection 2025 Jan-Dec.	Kiryakoza LC	Case Rep Ophthalmol	2024	2025-02-21	PMC11842010		10.1159/000542075
33298490	Disseminated mycobacterial septicemia presented as acute abdomen: a surgeon's perspective on Landouzy's sepsis	Vellore Dasarathan L, Gaikwad P, Telugu RB.	BMJ Case Rep. 2020 Dec 9;13(12):e237574. doi: 10.1136/bcr-2020-237574.	Vellore Dasarathan L	BMJ Case Rep	2020	2020-12-10	PMC7733078		10.1136/bcr-2020-237574
35345710	A Case of Acute Liver Failure in a Patient on Isoniazid Prophylaxis for Latent Tuberculosis	Philipose J, Suchman KI, Aronsky D, Lee TP.	Cureus. 2022 Feb 21;14(2):e22452. doi: 10.7759/cureus.22452. eCollection 2022 Feb.	Philipose J	Cureus	2022	2022-03-29	PMC8944168		10.7759/cureus.22452
36816928	Case report: Application of morphology in the diagnosis of siderosis in a patient with tuberculosis infection	Zhou Y, Wang Y, Liu W, Wang H, He D, Jin J, Li Q, Li J, Chen Q, Ruan S, Wu S, Tang J.	Front Oncol. 2023 Feb 2;13:1001802. doi: 10.3389/fonc.2023.1001802. eCollection 2023.	Zhou Y	Front Oncol	2023	2023-02-23	PMC9932527		10.3389/fonc.2023.1001802
37637260	A Case of Pericarditis and Pericardial Masses Associated With Mycobacterium Paragordonae	Jinah R, Ryan T, Sibbald M.	Clin Med Insights Cardiol. 2023 Aug 24;17:11795468231189039. doi: 10.1177/11795468231189039. eCollection 2023.	Jinah R	Clin Med Insights Cardiol	2023	2023-08-28	PMC10460162		10.1177/11795468231189039
38994281	Mycobacterium gordoniasis of the cervical lymph nodes: A case report	Peng L, Ma R, Li Y, Cheng J.	World J Clin Cases. 2024 Jul 6;12(19):3995-4002. doi: 10.12998/wjcc.v12.i19.3995.	Peng L	World J Clin Cases	2024	2024-07-12	PMC11235456		10.12998/wjcc.v12.i19.3995
38171643	Spinal cord infarction: a rare but serious complication of pneumococcal meningoencephalitis	Palasamudram Kumaran S, Mathew T, John SK, Goddu Govindappa SK.	BMJ Case Rep. 2024 Jan 3;17(1):e252209. doi: 10.1136/bcr-2022-252209.	Palasamudram Kumaran S	BMJ Case Rep	2024	2024-01-03	PMC10773378		10.1136/bcr-2022-252209
37845760	Myelin oligodendrocyte glycoprotein antibody-associated disease (MOGAD) and Human Immunodeficiency virus infection: dilemmas in diagnosis and management: a case series	Gadama Y, Du Preez M, Carr J, Theron S, Albertyn C, Ssebambulidde K, Saylor D, Brey N, Henning F.	J Med Case Rep. 2023 Oct 17;17(1):457. doi: 10.1186/s13256-023-04191-7.	Gadama Y	J Med Case Rep	2023	2023-10-16	PMC10580653		10.1186/s13256-023-04191-7
38243064	Sex-specific differences in systemic immune responses in MIS-C children	Rajamanickam A, Kumar NP, Venkataraman A, Varadarjan P, Selladurai E, Sankaralingam T, Thiruvengadam K, Selvam R, Thimmaiah A, Natarajan S, Ramaswamy G, Putlibai S, Sadasivam K, Sundaram B, Hissar S, Ranganathan UD, Babu S.	Sci Rep. 2024 Jan 19;14(1):1720. doi: 10.1038/s41598-024-52116-1.	Rajamanickam A	Sci Rep	2024	2024-01-19	PMC10799056		10.1038/s41598-024-52116-1
39226636	Gallbladder tuberculosis mimicking carcinoma: A case report of a rare entity	Dhali A, Maity R, Biswas J, Mukherjee S, Dhali GK.	Int J Surg Case Rep. 2024 Oct;123:110228. doi: 10.1016/j.ijscr.2024.110228. Epub 2024 Aug 31.	Dhali A	Int J Surg Case Rep	2024	2024-09-03	PMC11780384		10.1016/j.ijscr.2024.110228
39087206	Unilateral testicular tuberculosis in a kidney transplant recipient: a case report	Yang J, Kim Y, Park WY, Jin K, Han S, Kim BH, Choe M, Paek JH.	Clin Transplant Res. 2024 Sep 30;38(3):235-240. doi: 10.4285/ctr.24.0023. Epub 2024 Aug 1.	Yang J	Clin Transplant Res	2024	2024-08-01	PMC11464155		10.4285/ctr.24.0023
36455985	Subcutaneous entomophthoromycosis in an immunocompetent individual: a localised forearm swelling	Katari Gopalakrishanan V, Murali M, Venkatraman SK, Essaki M.	BMJ Case Rep. 2022 Dec 1;15(12):e247395. doi: 10.1136/bcr-2021-247395.	Katari Gopalakrishanan V	BMJ Case Rep	2022	2022-12-01	PMC9716866		10.1136/bcr-2021-247395
38898839	Treatment of primary nasal tuberculosis with anti-tumor necrosis factor immunotherapy: A case report	Liu YC, Zhou ML, Cheng KJ, Zhou SH, Wen X.	World J Clin Cases. 2024 Jun 16;12(17):3271-3276. doi: 10.12998/wjcc.v12.i17.3271.	Liu YC	World J Clin Cases	2024	2024-06-20	PMC11185384		10.12998/wjcc.v12.i17.3271
32527136	Large pulmonary cavity in COVID-19 cured patient case report	Chen Y, Chen W, Zhou J, Sun C, Lei Y.	Ann Palliat Med. 2021 May;10(5):5786-5791. doi: 10.21037/apm-20-452. Epub 2020 Jun 9.	Chen Y	Ann Palliat Med	2021	2020-06-13			10.21037/apm-20-452
35935931	Case Report: Suspected Case of Brucella-Associated Immune Reconstitution Inflammatory Syndrome	Qu C, Xu N, Niu D, Wen S, Yang H, Wang S, Wang G.	Front Immunol. 2022 Jul 22;13:923341. doi: 10.3389/fimmu.2022.923341. eCollection 2022.	Qu C	Front Immunol	2022	2022-08-08	PMC9353035		10.3389/fimmu.2022.923341
41399575	Palatal Tuberculosis: A Rare Manifestation of Extrapulmonary Tuberculosis	Duarte V, Gama J, Silva G, Carvalho R, Valente C.	Cureus. 2025 Nov 13;17(11):e96809. doi: 10.7759/cureus.96809. eCollection 2025 Nov.	Duarte V	Cureus	2025	2025-12-16	PMC12701950		10.7759/cureus.96809
36761388	Bladder tuberculosis with ureteral strictures after bacillus Calmette‑Guérin therapy for urinary bladder cancer: A case report	Tominaga Y, Fujii M, Sadahira T, Katayama S, Iwata T, Nishimura S, Bekku K, Edamura K, Kobayashi T, Kobayashi Y, Kiura K, Maeda Y, Wada K, Araki M.	Mol Clin Oncol. 2022 Dec 20;18(2):7. doi: 10.3892/mco.2022.2603. eCollection 2023 Feb.	Tominaga Y	Mol Clin Oncol	2022	2023-02-10	PMC9886853		10.3892/mco.2022.2603
41574112	A case of isolated testicular Tuberculosis: Approach and management	Abdullahi IM, Ali IA, Abdulkadir AM, Ahmed RA, Elmi AH.	Urol Case Rep. 2025 Dec 23;65:103328. doi: 10.1016/j.eucr.2025.103328. eCollection 2026 Mar.	Abdullahi IM	Urol Case Rep	2025	2026-01-23	PMC12819019		10.1016/j.eucr.2025.103328
37469600	Case report: Diagnosis of Talaromyces marneffei infection in an HIV-negative patient with septic shock and high-titer anti-interferon gamma autoantibodies by metagenomic next-generation sequencing	Du R, Feng Y, Mao H.	Front Cell Infect Microbiol. 2023 Jul 4;13:1163846. doi: 10.3389/fcimb.2023.1163846. eCollection 2023.	Du R	Front Cell Infect Microbiol	2023	2023-07-20	PMC10352806		10.3389/fcimb.2023.1163846
39941287	A Simultaneous Presentation of Nasopharyngeal Carcinoma and Latent Cervical Tuberculosis: Insights into a Complex Case	Barcan ID, Closca RM, Rakitovan M, Banta AM, Zara F, Dema SA, Virzob CRB, Horhat ID.	Diagnostics (Basel). 2025 Feb 4;15(3):357. doi: 10.3390/diagnostics15030357.	Barcan ID	Diagnostics (Basel)	2025	2025-02-13	PMC11817252		10.3390/diagnostics15030357
32577059	Renal Tuberculosis Following Intravesical Bacillus Calmette-Guérin (BCG) Immunotherapy for the Treatment of Bladder Cancer	Bajramovic S, Alic J, Skopljak E, Chikha A, Vesnic S, Smajilbegovic V, Aganovic D.	Med Arch. 2020 Apr;74(2):146-150. doi: 10.5455/medarh.2020.74.146-150.	Bajramovic S	Med Arch	2020	2020-06-25	PMC7296402		10.5455/medarh.2020.74.146-150
32014989	Rifampicin induced shock during re-exposure for treatment of latent tuberculosis	Harlow CF, Meghji J, Martin L, Harris T, Kon OM.	BMJ Case Rep. 2020 Feb 2;13(1):e232117. doi: 10.1136/bcr-2019-232117.	Harlow CF	BMJ Case Rep	2020	2020-02-05	PMC7021163		10.1136/bcr-2019-232117
35338635	Parotid tuberculosis in an immunodeficient patient: A rare case not to be missed	Shalihin MSE, Maizatul Syamemy MN.	Med J Malaysia. 2022 Mar;77(2):242-245.	Shalihin MSE	Med J Malaysia	2022	2022-03-26
38680271	Thoracic spine infection caused by Pseudomonas fluorescens: A case report and review of literature	Li L, Zhang BH, Cao JF, Zhang LJ, Guo LL.	World J Clin Cases. 2024 Apr 26;12(12):2099-2108. doi: 10.12998/wjcc.v12.i12.2099.	Li L	World J Clin Cases	2024	2024-04-29	PMC11045498		10.12998/wjcc.v12.i12.2099
38176280	Hepatic tuberculosis with lower gastrointestinal symptoms mimicking hepatic metastasis: A rare case report	Shahzad F, Roghani AS, Roghani FS, Shah ZA, Fatima K, Ullah I.	Int J Surg Case Rep. 2024 Jan;114:109192. doi: 10.1016/j.ijscr.2023.109192. Epub 2023 Dec 28.	Shahzad F	Int J Surg Case Rep	2024	2024-01-04	PMC10791562		10.1016/j.ijscr.2023.109192
36984784	A Successful Bisphosphonates Monotherapy in Spinal Form of Paediatric Chronic Recurrent Multifocal Osteomyelitis (CRMO)-Case Report	Opala A, Hofman J, Hutny M, Wylazlowska A, Matusik P.	Metabolites. 2023 Feb 25;13(3):344. doi: 10.3390/metabo13030344.	Opala A	Metabolites	2023	2023-03-29	PMC10053061		10.3390/metabo13030344
38392903	Pseudopropionibacterium propionicum as a Cause of Empyema; A Diagnosis with Next-Generation Sequencing	Babar S, Liu E, Kaur S, Hussain J, Danaher PJ, Anstead GM.	Pathogens. 2024 Feb 12;13(2):165. doi: 10.3390/pathogens13020165.	Babar S	Pathogens	2024	2024-02-23	PMC10893085		10.3390/pathogens13020165
37848843	Aortic endograft infection by Mycobacterium abscessus subsp. massiliense with acquired clarithromycin resistance: a case report	Akiyama Y, Iwamoto N, Kamada K, Yoshida A, Osugi A, Mitarai S, Suzuki T, Yamamoto K, Nagashima M, Horai T, Ohmagari N.	BMC Infect Dis. 2023 Oct 17;23(1):694. doi: 10.1186/s12879-023-08702-1.	Akiyama Y	BMC Infect Dis	2023	2023-10-17	PMC10583484		10.1186/s12879-023-08702-1
38854864	Left-sided fibrothorax: a sequela of chronic tubercular empyema	Aurangabadkar G, Choudhary S.	Pan Afr Med J. 2024 Mar 21;47:126. doi: 10.11604/pamj.2024.47.126.42736. eCollection 2024.	Aurangabadkar G	Pan Afr Med J	2024	2024-06-10	PMC11161697		10.11604/pamj.2024.47.126.42736
34641810	Development of pulmonary sarcoidosis in Crohn's disease patient under infliximab biosimilar treatment after long-term original infliximab treatment: a case report and literature review	Kashima S, Moriichi K, Ando K, Ueno N, Tanabe H, Yuzawa S, Fujiya M.	BMC Gastroenterol. 2021 Oct 12;21(1):373. doi: 10.1186/s12876-021-01948-6.	Kashima S	BMC Gastroenterol	2021	2021-10-13	PMC8513323		10.1186/s12876-021-01948-6
32629622	Sepsis secondary to multifocal Enterococcus faecium infection: A case report	Huang XQ, Qiu JK, Wang CH, Pan L, Xu JK, Pan XH, Ji XB, Mao MJ.	Medicine (Baltimore). 2020 Jul 2;99(27):e19811. doi: 10.1097/MD.0000000000019811.	Huang XQ	Medicine (Baltimore)	2020	2020-07-08	PMC7337606		10.1097/MD.0000000000019811
32823474	Tubercular subretinal abscess in a pediatric intermediate uveitis patient on methotrexate	Nair N, Sudharshan S, Ram Prakash M, Khetan V, Rao C.	Indian J Ophthalmol. 2020 Sep;68(9):2043-2045. doi: 10.4103/ijo.IJO_362_20.	Nair N	Indian J Ophthalmol	2020	2020-08-23	PMC7690549		10.4103/ijo.IJO_362_20
36398038	Concomitant Presentation of Acute Acalculous Cholecystitis and Acute Colitis in a Patient with Behcet's Disease	Bakirli H, Bakirova G, Alhwaymel N, Jaber M, Jezovit M, Issaoui D, Nemcek M, Bakirli I, Sami M, Bakirov I.	Cureus. 2022 Nov 9;14(11):e31295. doi: 10.7759/cureus.31295. eCollection 2022 Nov.	Bakirli H	Cureus	2022	2022-11-18	PMC9648683		10.7759/cureus.31295
34803557	A case of pulmonary tuberculosis with hemoptysis from a peripheral pulmonary aneurysm	Furuyama K, Hirama N, Fukushima S, Inage M, Ota H, Sato K, Yamauchi K, Sato M, Igarashi A, Inoue S, Watanabe M.	EXCLI J. 2021 Oct 4;20:1482-1485. doi: 10.17179/excli2021-4279. eCollection 2021.	Furuyama K	EXCLI J	2021	2021-11-22	PMC8600159		10.17179/excli2021-4279
41209883	A Diagnostic Puzzle: Unveiling Tuberculosis Peritonitis in an Immunocompromised Patient	Pereira A, Peixoto I, Silva A, Cardoso R, Sarmento H.	Cureus. 2025 Oct 6;17(10):e93962. doi: 10.7759/cureus.93962. eCollection 2025 Oct.	Pereira A	Cureus	2025	2025-11-10	PMC12590048		10.7759/cureus.93962
37393042	Palatal perforation caused by Alternaria alternata infection in an immunocompetent adolescent	Chen J, Yao H, Yuan X, Yan L, Tang G, Yan K, Shen X.	Int J Infect Dis. 2023 Sep;134:207-210. doi: 10.1016/j.ijid.2023.06.019. Epub 2023 Jun 29.	Chen J	Int J Infect Dis	2023	2023-07-01			10.1016/j.ijid.2023.06.019
39427403	Tuberculous ventriculitis as a devastating neurological manifestation of immune reconstitution inflammatory syndrome: A case report in immunocompetent patient	Siahaan AMP, Nainggolan BWM, Rosa AB, Risfandi M, Pradana A, Silalahi DMR.	Int J Surg Case Rep. 2024 Nov;124:110493. doi: 10.1016/j.ijscr.2024.110493. Epub 2024 Oct 19.	Siahaan AMP	Int J Surg Case Rep	2024	2024-10-20	PMC11533677		10.1016/j.ijscr.2024.110493
37674901	CNS tuberculoma in an immunocompetent patient: A case report of multi-drug hypersensitivity to RIPE therapy	Huber B, Joshi S.	IDCases. 2023 Aug 23;33:e01886. doi: 10.1016/j.idcr.2023.e01886. eCollection 2023.	Huber B	IDCases	2023	2023-09-07	PMC10477797		10.1016/j.idcr.2023.e01886
39483118	Novel management of pseudomonas biofilm-like structure in a post-pneumonectomy empyema	Gustafson AM, Larrain CM, Friedman LR, Repkorwich R, Anidi IU, Forrest KM, Fennelly KP, Carr SR.	Front Cell Infect Microbiol. 2024 Oct 17;14:1458652. doi: 10.3389/fcimb.2024.1458652. eCollection 2024.	Gustafson AM	Front Cell Infect Microbiol	2024	2024-11-01	PMC11525003		10.3389/fcimb.2024.1458652
40843026	Beyond the Lungs: A Rare Case of Extrapulmonary Tuberculosis Presenting With Neck Vein Thrombosis and Seizure	Al-Mansoori H, Sharaf Eldean MZ, Alhyari A, Tabouni M.	Case Rep Infect Dis. 2025 Aug 13;2025:4888774. doi: 10.1155/crdi/4888774. eCollection 2025.	Al-Mansoori H	Case Rep Infect Dis	2025	2025-08-22	PMC12367384		10.1155/crdi/4888774
41010377	Intensive Management of a Patient with HIV, Active Tuberculosis, and COVID-19: A Multidisciplinary Approach in the Intensive Care Unit	Mosquera-Arias BR, Sanclemente-Cardoza V, Estela-Zape JL.	Life (Basel). 2025 Sep 13;15(9):1435. doi: 10.3390/life15091435.	Mosquera-Arias BR	Life (Basel)	2025	2025-09-27	PMC12471700		10.3390/life15091435
35444022	Giant cerebral tuberculoma mimicking a high-grade tumour in a child	Van Niekerk M, Goussard P, Van Toorn R, Solomons R.	BMJ Case Rep. 2022 Apr 20;15(4):e248545. doi: 10.1136/bcr-2021-248545.	Van Niekerk M	BMJ Case Rep	2022	2022-04-21	PMC9021741		10.1136/bcr-2021-248545
41458281	Disseminated tuberculosis complicated by ARDS in a third-trimester healthcare worker	Xavier V, Monteiro N, Jos R, Vinister GV.	Oxf Med Case Reports. 2025 Dec 26;2025(12):omaf257. doi: 10.1093/omcr/omaf257. eCollection 2025 Dec.	Xavier V	Oxf Med Case Reports	2025	2025-12-29	PMC12741443		10.1093/omcr/omaf257
39364511	Navigating Challenges in Cervicofacial Actinomycosis: A Case of Diagnostic Persistence and Multidisciplinary Collaboration	Sony S, Sistla SC, Rao M.	Cureus. 2024 Sep 3;16(9):e68533. doi: 10.7759/cureus.68533. eCollection 2024 Sep.	Sony S	Cureus	2024	2024-10-04	PMC11448761		10.7759/cureus.68533
38344571	Atypical Mycobacterial Infection Mimicking Psoriasis in an Elderly Patient: Diagnostic Challenges and Management	Arshad M, Kumar A, Shafique Ur Rehman M, Tito Rodriguez PR, Varrassi G.	Cureus. 2024 Jan 11;16(1):e52139. doi: 10.7759/cureus.52139. eCollection 2024 Jan.	Arshad M	Cureus	2024	2024-02-12	PMC10858980		10.7759/cureus.52139
34377485	Tuberculosis presenting as arthritis of the ankle: A case report	Basnayake O, Mathangasinghe Y, Nihaj A, Pitagampalage R, Jayarajah U, Gunawardena K, Mendis H.	SAGE Open Med Case Rep. 2021 Jul 27;9:2050313X211035574. doi: 10.1177/2050313X211035574. eCollection 2021.	Basnayake O	SAGE Open Med Case Rep	2021	2021-08-11	PMC8320545		10.1177/2050313X211035574
39328861	Tuberculous peritonitis complicated by an intraperitoneal tuberculous abscess: A case report	Liu WP, Ma FZ, Zhao Z, Li ZR, Hu BG, Yang T.	World J Clin Cases. 2024 Sep 26;12(27):6117-6123. doi: 10.12998/wjcc.v12.i27.6117.	Liu WP	World J Clin Cases	2024	2024-09-27	PMC11326109		10.12998/wjcc.v12.i27.6117
36059350	A Rare Case of Urinary Retention Due to Prostate Tuberculosis in Vietnam	Van Hau H, Van Hieu N, Dinh Lien N, Truong Thanh D.	Cureus. 2022 Aug 30;14(8):e28574. doi: 10.7759/cureus.28574. eCollection 2022 Aug.	Van Hau H	Cureus	2022	2022-09-05	PMC9425713		10.7759/cureus.28574
39618443	Navigating the Diagnostic Labyrinth of Scrofuloderma Orbit in Conjunction with Jungling's Disease	Gupta V, Kulkarni V, H R, Dua G, Gupta A, Kaushal U, Choraria N.	J Maxillofac Oral Surg. 2024 Dec;23(6):1560-1563. doi: 10.1007/s12663-024-02326-x. Epub 2024 Sep 2.	Gupta V	J Maxillofac Oral Surg	2024	2024-12-02	PMC11607357		10.1007/s12663-024-02326-x
34738067	A case report of tuberculous constrictive pericarditis necessitating total pericardiectomy	Yousif N, Alnuwakhtha A, Darwish A, Arekat Z, Abdulrahman S.	Eur Heart J Case Rep. 2021 Sep 27;5(9):ytab328. doi: 10.1093/ehjcr/ytab328. eCollection 2021 Sep.	Yousif N	Eur Heart J Case Rep	2021	2021-11-05	PMC8561250		10.1093/ehjcr/ytab328
41185841	Idiopathic Recurrent Serositis: A Multispecialty Challenge Resolved With Colchicine	Dakshinamoorthy S, Renuka R, Tariq I, Albana D.	Cureus. 2025 Oct 26;17(10):e95436. doi: 10.7759/cureus.95436. eCollection 2025 Oct.	Dakshinamoorthy S	Cureus	2025	2025-11-04	PMC12579565		10.7759/cureus.95436
33029366	Multifocal primary musculoskeletal tuberculosis in nonimmunocompromised patient from nonendemic area	Ali HM, Shoshan HMA.	BJR Case Rep. 2020 Sep 29;6(2):20190077. doi: 10.1259/bjrcr.20190077. eCollection 2020 Sep.	Ali HM	BJR Case Rep	2020	2020-10-08	PMC7526995		10.1259/bjrcr.20190077
37377244	Pleural empyema by Parvimonas micra in an immunocompetent patient: a case report	Vilcarromero S, Small M, Lizarzaburu A, Rivadeneyra-Rodriguez A.	Rev Peru Med Exp Salud Publica. 2023 Jan-Mar;40(1):99-104. doi: 10.17843/rpmesp.2023.401.11956. Epub 2023 Jun 23.	Vilcarromero S	Rev Peru Med Exp Salud Publica	2023	2023-06-28	PMC10953646		10.17843/rpmesp.2023.401.11956
32631210	Anakinra in the treatment of protracted paradoxical inflammatory reactions in HIV-associated tuberculosis in the United Kingdom: a report of two cases	Keeley AJ, Parkash V, Tunbridge A, Greig J, Collini P, McKane W, Tattersall RS.	Int J STD AIDS. 2020 Jul;31(8):808-812. doi: 10.1177/0956462420915394.	Keeley AJ	Int J STD AIDS	2020	2020-07-08	PMC7590809		10.1177/0956462420915394
33564502	Primary Rhabdomyosarcoma of the Pleura: A Case Report and Review of the Literature	Chekhlabi N, Toughza J, Dini N.	Cureus. 2021 Jan 5;13(1):e12491. doi: 10.7759/cureus.12491.	Chekhlabi N	Cureus	2021	2021-02-10	PMC7861058		10.7759/cureus.12491
38868285	Acute Abdominal Pain and Rapidly Accumulating Ascites as an Unusual Presentation of Salmonella Typhi: A Case Report	Samaha J, Abdulla HE, AlSubaie R, Albunyan S, AlMudayris LA.	Cureus. 2024 May 13;16(5):e60217. doi: 10.7759/cureus.60217. eCollection 2024 May.	Samaha J	Cureus	2024	2024-06-13	PMC11168740		10.7759/cureus.60217
36109096	Tumour-like presentation of brainstem tuberculoma: a lesson learnt	Yeat CM, Achmad Sankala H, Mohd Zaki F, Mohamed Mukari SA.	BMJ Case Rep. 2022 Sep 15;15(9):e251672. doi: 10.1136/bcr-2022-251672.	Yeat CM	BMJ Case Rep	2022	2022-09-15	PMC9478784		10.1136/bcr-2022-251672
35883142	First case of systemic fatal mycobacteriosis caused by Mycobacterium goodii in a pet Kenyan sand boa (Eryx colubrinus loveridgei)	Vetere A, Bertocchi M, Pagano TB, Di Ianni F, Nardini G.	BMC Vet Res. 2022 Jul 26;18(1):291. doi: 10.1186/s12917-022-03351-z.	Vetere A	BMC Vet Res	2022	2022-07-26	PMC9317245		10.1186/s12917-022-03351-z
34899253	Neurosarcoidosis Presenting as Young-Onset Chronic Headache: A Case Report	Ray BK, Thakur RK, Shah AK, Adhikari B, Mandal DK, Pandey R.	Case Rep Neurol. 2021 Oct 21;13(3):687-692. doi: 10.1159/000519771. eCollection 2021 Sep-Dec.	Ray BK	Case Rep Neurol	2021	2021-12-13	PMC8613588		10.1159/000519771
38216890	Multiple intracellular pathogen infections with ocular pathologies associated with adult-onset immunodeficiency due to anti-interferon-γ autoantibodies: a case report	Ning Y, Yu Q, Liang H, Wu S, Liang S, Liang X, He Z.	BMC Infect Dis. 2024 Jan 12;24(1):78. doi: 10.1186/s12879-024-09003-x.	Ning Y	BMC Infect Dis	2024	2024-01-12	PMC10785449		10.1186/s12879-024-09003-x
34762619	Septic shock from disseminated tuberculosis with splenic tuberculous abscess	Vázquez-Sánchez HA, González-Loranca F, Jiménez-Villanueva EG, Marroquín-García OA, Castro-Martínez D.	Cir Cir. 2021;89(S1):33-36. doi: 10.24875/CIRU.20001039.	Vázquez-Sánchez HA	Cir Cir	2021	2021-11-11			10.24875/CIRU.20001039
34815719	Erythema Induratum of Bazin Accompanied by Atrophy of the Subcutaneous Fat	Dharmadji HP, Suwarsa O, Sutedja E, Pangastuti M, Gunawan H, Makarti K.	Int Med Case Rep J. 2021 Nov 15;14:777-781. doi: 10.2147/IMCRJ.S336088. eCollection 2021.	Dharmadji HP	Int Med Case Rep J	2021	2021-11-24	PMC8604635		10.2147/IMCRJ.S336088
41523431	A Two-Front Battle: A Case Report of Pulmonary Tuberculosis and Concurrent Peripheral Neuropathy	Mahmoud H, Khalifa M, Ahmed A, Jalal M, Ahmed S.	Cureus. 2025 Dec 8;17(12):e98778. doi: 10.7759/cureus.98778. eCollection 2025 Dec.	Mahmoud H	Cureus	2025	2026-01-12	PMC12780603		10.7759/cureus.98778
36579279	Focal Segmental Glomerulosclerosis Followed by Granuloma and Preceding T-Cell Lymphoma by 46 Months: A Continuation Process or Coincidence	Tahri S, Bachir H, Hamaz S, Belefqih I, Malki S, Bennani A, Alaoui H, Serraj K.	Cureus. 2022 Nov 23;14(11):e31847. doi: 10.7759/cureus.31847. eCollection 2022 Nov.	Tahri S	Cureus	2022	2022-12-29	PMC9792300		10.7759/cureus.31847
36407254	Physical Therapy Rehabilitation for a Chronic Alcoholic Patient With Loculated Pleural Effusion	Tiwari N, Kumbhare R, Walke RR.	Cureus. 2022 Oct 16;14(10):e30368. doi: 10.7759/cureus.30368. eCollection 2022 Oct.	Tiwari N	Cureus	2022	2022-11-21	PMC9666719		10.7759/cureus.30368
38908163	Xanthomatous salpingo-oophoritis accompanied by hobnail cell and apocrine metaplasia: The first case report in the literature	Nouh D, Issa F, Alwaraa E, Hasan L, Al-Janabi MH.	Int J Surg Case Rep. 2024 Aug;121:109930. doi: 10.1016/j.ijscr.2024.109930. Epub 2024 Jun 21.	Nouh D	Int J Surg Case Rep	2024	2024-06-22	PMC11252927		10.1016/j.ijscr.2024.109930
38293280	Tuberculous Meningitis Presenting with Bilateral Optic Neuritis: A Case Report and Review of Literature	Sadek KW, Atta MA, Sultan NY, Ashour AA.	Case Rep Neurol. 2024 Jan 9;16(1):18-27. doi: 10.1159/000536086. eCollection 2024 Jan-Dec.	Sadek KW	Case Rep Neurol	2024	2024-01-31	PMC10827300		10.1159/000536086
33880296	Tuberculous Arthritis of the Ankle Joint Mimicking Pigmented Villonodular Synovitis	Alrefeidi TA, Alahmari AM.	Cureus. 2021 Mar 18;13(3):e13962. doi: 10.7759/cureus.13962.	Alrefeidi TA	Cureus	2021	2021-04-21	PMC8052521		10.7759/cureus.13962
36312641	Tuberculosis of Finger Presenting As Non-healing Ulcer of Digit: A Case Report	Dhar A, Khan UH, Shabir A, Mantoo S, Mehfooz N.	Cureus. 2022 Sep 21;14(9):e29426. doi: 10.7759/cureus.29426. eCollection 2022 Sep.	Dhar A	Cureus	2022	2022-10-31	PMC9595223		10.7759/cureus.29426
40881892	Immunoglobulin G4-related lung disease mistaken for pulmonary tuberculosis: A case report	Zhou JL, Zhou XY, Li WJ, Feng S.	World J Clin Cases. 2025 Sep 26;13(27):108261. doi: 10.12998/wjcc.v13.i27.108261.	Zhou JL	World J Clin Cases	2025	2025-08-29	PMC12362422		10.12998/wjcc.v13.i27.108261
34322503	Case Report: Metagenomic Next-Generation Sequencing in Diagnosis of Disseminated Tuberculosis of an Immunocompetent Patient	Ye Y, Yang N, Zhou J, Qian G, Chu J.	Front Med (Lausanne). 2021 Jul 12;8:687984. doi: 10.3389/fmed.2021.687984. eCollection 2021.	Ye Y	Front Med (Lausanne)	2021	2021-07-29	PMC8310911		10.3389/fmed.2021.687984
35685851	Rare case of cystic anterior mediastinal tuberculosis in an immunocompetent patient	Butler J, Barry S.	Respirol Case Rep. 2022 Jun 7;10(7):e0987. doi: 10.1002/rcr2.987. eCollection 2022 Jul.	Butler J	Respirol Case Rep	2022	2022-06-10	PMC9171687		10.1002/rcr2.987
37168070	Constrictive Pericarditis from an Atraumatic Hemopericardium After Systemic Thrombolysis for a Massive Pulmonary Embolism	Hanif MA, Shrestha B, Hanif H, Shahzad A, Suwal A, Shah S, Oladiran O, Macciocca M, Donato AA.	J Community Hosp Intern Med Perspect. 2023 Mar 10;13(2):46-48. doi: 10.55729/2000-9666.1166. eCollection 2023.	Hanif MA	J Community Hosp Intern Med Perspect	2023	2023-05-11	PMC10166214		10.55729/2000-9666.1166
38779276	Immunoglobulin A Vasculitis After Initiation of Treatment for Tuberculous Pleurisy: A Case Report and Literature Review	Hiramatsu Y, Tobino K, Saito Y, Sogabe S, Murakami Y.	Cureus. 2024 Apr 22;16(4):e58707. doi: 10.7759/cureus.58707. eCollection 2024 Apr.	Hiramatsu Y	Cureus	2024	2024-05-23	PMC11109605		10.7759/cureus.58707
36042663	Diffused bladder wall calcification in a survivor with severe coronavirus disease 2019: A case report	Cheng PY, Huang YY, Jaw FS, Chung SD, Tsai CY.	Medicine (Baltimore). 2022 Aug 26;101(34):e30314. doi: 10.1097/MD.0000000000030314.	Cheng PY	Medicine (Baltimore)	2022	2022-08-31	PMC9410584		10.1097/MD.0000000000030314
37422835	Maldi-Tof-Ms Identified Rhodococcus Hoagie Bacteraemia In An Immunocompromised Patient	de Carvalho SH, Pereira Lopes RM, Kroon EG, da Silva Teixeira IV, Caetano Corrêa NL.	J Ayub Med Coll Abbottabad. 2023 Apr-Jun;35(2):337-340. doi: 10.55519/JAMC-02-11715.	de Carvalho SH	J Ayub Med Coll Abbottabad	2023	2023-07-09			10.55519/JAMC-02-11715
39286609	Left Middle Phalanx Tuberculous Dactylitis Masquerading as a Tumor: First Case Report in Saudi Arabia	Nukaly HY, Ahmed RA, Mousa AH, Moallem AA, Zubair MTM, AlAidarous HAA, Alshanberi AM, Albalawi IAS, Abbas F.	Plast Reconstr Surg Glob Open. 2024 Sep 16;12(9):e6142. doi: 10.1097/GOX.0000000000006142. eCollection 2024 Sep.	Nukaly HY	Plast Reconstr Surg Glob Open	2024	2024-09-17	PMC11404913		10.1097/GOX.0000000000006142
36366301	COVID-19 Vaccine-Related Vogt-Koyanagi-Harada Disease Complicated by Central Serous Chorioretinopathy during Treatment Course: Case Report and Literature Review	Han R, Xu G, Ding X.	Vaccines (Basel). 2022 Oct 25;10(11):1792. doi: 10.3390/vaccines10111792.	Han R	Vaccines (Basel)	2022	2022-11-11	PMC9698606		10.3390/vaccines10111792
32952506	Intriguing case of giant intra-abdominal pseudocyst: Diagnostic dilemma	Shetty D, Diyora B, Gadgil N, Amarapurkar A.	Int J Health Sci (Qassim). 2020 Sep-Oct;14(5):58-60.	Shetty D	Int J Health Sci (Qassim)	2020	2020-09-21	PMC7475211
37250379	Gastrointestinal basidiobolomycosis - A rare fungal infection: Challenging to diagnose yet treatable - Case report and literature review	Mirmoosavi S, Salehi M, Fatahi R, Arero AG, Kamali Sarvestani H, Azmoudeh-Ardalan F, Salahshour F, Safaei M, Ghaderkhani S, Alborzi Avanaki F.	IDCases. 2023 May 21;32:e01802. doi: 10.1016/j.idcr.2023.e01802. eCollection 2023.	Mirmoosavi S	IDCases	2023	2023-05-30	PMC10220263		10.1016/j.idcr.2023.e01802
34122712	Adolescent with severe granulomatosis with polyangiitis: a case report	Arfaoui H, Elkihal H, Jabri H, Elkhattabi W, Afif H.	Pan Afr Med J. 2021 Mar 18;38:285. doi: 10.11604/pamj.2021.38.285.26893. eCollection 2021.	Arfaoui H	Pan Afr Med J	2021	2021-06-14	PMC8179993		10.11604/pamj.2021.38.285.26893
34802030	A Rare Case of Kikuchi-Fujimoto Disease in a Young Female Patient	Hoan L, Minh Hang L, Tuan Linh L, Thi Tra My T, Ngoc Minh T, Duc Thinh D, Ngoc Cuong N.	Am J Case Rep. 2021 Nov 21;22:e933377. doi: 10.12659/AJCR.933377.	Hoan L	Am J Case Rep	2021	2021-11-21	PMC8614063		10.12659/AJCR.933377
40026963	Ovarian Actinomycosis Mimicking Ovarian Malignancy: A Case Report	Kintraia N, Barbakadze L, Katsitadze L, Javakhishvili G, Machavariani P, Metskhvarishvili N, Rizvadze M, Shvelashvili E, Khotivari N, Pkhaladze N, Japharidze B, Didbaridze T, Burkadze G.	Cureus. 2025 Jan 29;17(1):e78194. doi: 10.7759/cureus.78194. eCollection 2025 Jan.	Kintraia N	Cureus	2025	2025-03-03	PMC11870147		10.7759/cureus.78194
37546693	A Case of Radiologically Compatible Chronic Lymphocytic Inflammation With Pontine Perivascular Enhancement Responsive to Steroids (CLIPPERS) With Demyelinating Lesions	Coggins JM, Harazeen A, Alfattal R, Corona K, Bhargava P, Felicella M, Li X.	Cureus. 2023 Aug 5;15(8):e43000. doi: 10.7759/cureus.43000. eCollection 2023 Aug.	Coggins JM	Cureus	2023	2023-08-07	PMC10404135		10.7759/cureus.43000
41664446	Milky Tea-Colored Pleural Effusion: Empyema Complicated by Pneumothorax Due to Mixed Infection With Mycobacterium tuberculosis and Aspergillus fumigatus	Gong Y, Sun H.	Am J Case Rep. 2026 Feb 10;27:e951599. doi: 10.12659/AJCR.951599.	Gong Y	Am J Case Rep	2026	2026-02-10	PMC12906106		10.12659/AJCR.951599
33883959	Beware of Pleural Thickening and Calcification: An Enlightenment from a Case of Tuberculous Pleurisy	Zhu Y, Gao YH, Zou JN, Xi EP.	Risk Manag Healthc Policy. 2021 Apr 14;14:1551-1554. doi: 10.2147/RMHP.S303614. eCollection 2021.	Zhu Y	Risk Manag Healthc Policy	2021	2021-04-22	PMC8054818		10.2147/RMHP.S303614
36540622	A Rare Case of Intestinal Tuberculosis with Chronic Partial Small Bowel Obstruction in a 37-Year-Old Ethiopian Man	Aregawi AB, Alem AT, Girma A.	Int Med Case Rep J. 2022 Dec 14;15:725-733. doi: 10.2147/IMCRJ.S388269. eCollection 2022.	Aregawi AB	Int Med Case Rep J	2022	2022-12-21	PMC9759974		10.2147/IMCRJ.S388269
38668919	A case of pulmonary melioidosis in Germany: a rare differential diagnosis in returning travelers from South-East Asia	Gottschalk C, Stojković M, Zange S, Wolf P, Klein JAF.	Infection. 2024 Oct;52(5):1671-1676. doi: 10.1007/s15010-024-02253-6. Epub 2024 Apr 26.	Gottschalk C	Infection	2024	2024-04-26	PMC11499404		10.1007/s15010-024-02253-6
38414684	Hepatic Tuberculosis Manifested as Hepatic Abscess: A Report of a Unique Case	Jagdale N, Reddy VKK, Kondapalli MP, Adapa S, Sabharwal D.	Cureus. 2024 Jan 28;16(1):e53094. doi: 10.7759/cureus.53094. eCollection 2024 Jan.	Jagdale N	Cureus	2024	2024-02-28	PMC10897761		10.7759/cureus.53094
33876776	Inherited deficiency of stress granule ZNFX1 in patients with monocytosis and mycobacterial disease	Le Voyer T, Neehus AL, Yang R, Ogishi M, Rosain J, Alroqi F, Alshalan M, Blumental S, Al Ali F, Khan T, Ata M, Rozen L, Demulder A, Bastard P, Gruber C, Roynard M, Seeleuthener Y, Rapaport F, Bigio B, Chrabieh M, Sng D, Berteloot L, Boddaert N, Rozenberg F, Al-Muhsen S, Bertoli-Avella A, Abel L, Bogunovic D, Marr N, Mansouri D, Al Mutairi F, Béziat V, Weil D, Mahdaviani SA, Ferster A, Zhang SY, R…	Proc Natl Acad Sci U S A. 2021 Apr 13;118(15):e2102804118. doi: 10.1073/pnas.2102804118.	Le Voyer T	Proc Natl Acad Sci U S A	2021	2021-04-20	PMC8053974		10.1073/pnas.2102804118
39759748	Anterior Skull Base Tuberculosis Mimicking an Anterior Skull Base Meningioma: A Case Report	Badran SA, Mohammad Qasim A, Thakir Ismail M, Shahadha A, Al-Juboori AA.	Cureus. 2024 Dec 6;16(12):e75218. doi: 10.7759/cureus.75218. eCollection 2024 Dec.	Badran SA	Cureus	2024	2025-01-06	PMC11700543		10.7759/cureus.75218
38808059	A Pediatric Case of Granulomatous Appendicitis Operated Due to Recurrent Abdominal Pain	Madenci H, Ugur C, Dere S, Tekin MB, Karanis MIE.	Sisli Etfal Hastan Tip Bul. 2024 Apr 5;58(1):124-126. doi: 10.14744/SEMB.2023.03780. eCollection 2024.	Madenci H	Sisli Etfal Hastan Tip Bul	2024	2024-05-29	PMC11128700		10.14744/SEMB.2023.03780
35116724	Rare cases of pulmonary inflammatory myofibroblastic tumors in adult male patients: a case report	Li H, He Y, Wang B, Song X, Zhao D, Yu H, Qi K, Liu T.	Transl Cancer Res. 2021 Sep;10(9):4274-4280. doi: 10.21037/tcr-21-1683.	Li H	Transl Cancer Res	2021	2022-02-04	PMC8797295		10.21037/tcr-21-1683
33093787	Non-tuberculous, adenosine deaminase-positive lymphocytic pleural effusion: Consider immunoglobulin G4-related disease	Wand O, Fox BD, Shtraichman O, Moreh-Rahav O, Kramer MR.	Sarcoidosis Vasc Diffuse Lung Dis. 2020;37(2):225-230. doi: 10.36141/svdld.v37i2.9098. Epub 2020 Jun 30.	Wand O	Sarcoidosis Vasc Diffuse Lung Dis	2020	2020-10-23	PMC7569552		10.36141/svdld.v37i2.9098
36627632	A 2.5-cm single-port video-assisted thoracoscopic surgery for stage III tuberculous empyema: a case report	Yang Z, Chang X.	J Cardiothorac Surg. 2023 Jan 11;18(1):15. doi: 10.1186/s13019-023-02116-5.	Yang Z	J Cardiothorac Surg	2023	2023-01-10	PMC9832621		10.1186/s13019-023-02116-5
40895896	An Uncommon Presentation of a Common Disease: Hoarseness of Voice in a Young Patient With Tuberculosis	Ehsan N, Batool M, Farooka I, Malik MN.	Cureus. 2025 Jul 30;17(7):e89072. doi: 10.7759/cureus.89072. eCollection 2025 Jul.	Ehsan N	Cureus	2025	2025-09-02	PMC12399184		10.7759/cureus.89072
34667038	Bilateral iliopsoas abscess presenting with abdominal wall cellulitis and left-sided empyema thoracis: a rare presentation	Suresh C, Shaikh OH, Naik MN, Kumbhar US.	BMJ Case Rep. 2021 Oct 19;14(10):e244697. doi: 10.1136/bcr-2021-244697.	Suresh C	BMJ Case Rep	2021	2021-10-20	PMC8527107		10.1136/bcr-2021-244697
41341823	Case Report: Chronic Q fever mimicking malignancy and tuberculosis in a hemodialysis patient: multidisciplinary diagnosis guided by metagenomic next-generation sequencing	Huang W, Lai HP, Yu L, Jin L, Lei W.	Front Med (Lausanne). 2025 Nov 18;12:1656891. doi: 10.3389/fmed.2025.1656891. eCollection 2025.	Huang W	Front Med (Lausanne)	2025	2025-12-04	PMC12668970		10.3389/fmed.2025.1656891
37976723	The clinical significance of laparoscopy in the differentiation of inclusion cysts from ovarian masses: A case report and literature review	Barahmeh S, Shrateh ON, Hamarsheh L, Tanib I.	Int J Surg Case Rep. 2023 Dec;113:109043. doi: 10.1016/j.ijscr.2023.109043. Epub 2023 Nov 14.	Barahmeh S	Int J Surg Case Rep	2023	2023-11-17	PMC10685012		10.1016/j.ijscr.2023.109043
39119267	Surgical Excision Combined with Photodynamic Therapy for Squamous Cell Carcinoma Arising in Lupus Vulgaris	Lin L, Huang Z, Xi B, Qin X, Yang K, Zhang R.	Clin Cosmet Investig Dermatol. 2024 Aug 5;17:1757-1762. doi: 10.2147/CCID.S476845. eCollection 2024.	Lin L	Clin Cosmet Investig Dermatol	2024	2024-08-09	PMC11306307		10.2147/CCID.S476845
38540977	A Multidisciplinary Approach to the Management of Eales Disease: A Case Report and Review of the Literature	Mercuț MF, Ică OM, Tănasie CA, Mercuț R, Mocanu CL, Nicolcescu AM, Danielescu C.	J Pers Med. 2024 Feb 22;14(3):235. doi: 10.3390/jpm14030235.	Mercuț MF	J Pers Med	2024	2024-03-28	PMC10970779		10.3390/jpm14030235
38799515	Gastrointestinal amyloidosis in a 50-year-old patient with miliary tuberculosis: A case report	Rauf SA, Shah HH, Khatri R, Ul Haq M, Dave T, Ali JP, Ali SK.	Clin Case Rep. 2024 May 24;12(6):e8978. doi: 10.1002/ccr3.8978. eCollection 2024 Jun.	Rauf SA	Clin Case Rep	2024	2024-05-27	PMC11126638		10.1002/ccr3.8978
38864587	Hydatid liver cyst rupture complicated with pleural empyema: a long way to the diagnosis	Mierzejewski M, Wojtas G, Bąk PM, Pawlik R.	Pol Arch Intern Med. 2024 Aug 8;134(7-8):16771. doi: 10.20452/pamw.16771. Epub 2024 Jun 5.	Mierzejewski M	Pol Arch Intern Med	2024	2024-06-12			10.20452/pamw.16771
34233733	Ganglionar tuberculosis infection evolving to hemophagocytic lymphohistiocytosis after anti-programmed cell death 1 treatment for high-risk melanoma: a case report	Costa CM, Gadotti LL, Seiwald MC, Salgues ACR, Ganem F, Nascimento ECT, Uip DE, Arrais-Rodrigues C, Munhoz RR.	J Med Case Rep. 2021 Jul 8;15(1):350. doi: 10.1186/s13256-021-02900-8.	Costa CM	J Med Case Rep	2021	2021-07-08	PMC8265008		10.1186/s13256-021-02900-8
39787786	Challenges in diagnosis and management of xanthogranulomatous salpingo-oophoritis: A rare case	Gaddi M, Surpur S, Kamat V, Khan Z, Wanjari M, Mittal G.	Int J Surg Case Rep. 2025 Feb;127:110778. doi: 10.1016/j.ijscr.2024.110778. Epub 2024 Dec 24.	Gaddi M	Int J Surg Case Rep	2025	2025-01-09	PMC11762936		10.1016/j.ijscr.2024.110778
32871893	Anorexia nervosa manifesting as massive ascites, hypercholesterolemia, and sequential binge eating in an 11-year-old girl: A case report	Fan HH, Lin IC, Chen JE, Lee WH, Fang SB.	Medicine (Baltimore). 2020 Aug 28;99(35):e21739. doi: 10.1097/MD.0000000000021739.	Fan HH	Medicine (Baltimore)	2020	2020-09-03	PMC7458216		10.1097/MD.0000000000021739
39231669	Thoracic Angiosarcoma Arising from Chronic Tuberculous Pyothorax	Horii T, Sasaki J, Ishii H, Sudou M, Takaki R, Tokito T, Azuma K, Hoshino T.	Intern Med. 2025 Apr 1;64(7):1085-1088. doi: 10.2169/internalmedicine.4088-24. Epub 2024 Sep 4.	Horii T	Intern Med	2025	2024-09-04	PMC12021520		10.2169/internalmedicine.4088-24
36741602	A Rare Case of Granulomatous Mastitis Associated With Positive Systemic Lupus Erythematosus Serology in a Young Female Patient: A Case Report and Literature Review	Abdalla MS, Saad E, Abdulrahman A, Abdulrahman AA, Mokhtar M, Mohamed K.	Cureus. 2023 Jan 2;15(1):e33279. doi: 10.7759/cureus.33279. eCollection 2023 Jan.	Abdalla MS	Cureus	2023	2023-02-06	PMC9892233		10.7759/cureus.33279
32605613	Incidental hepatic tuberculosis during planned resection of locally advanced ampullary carcinoma: a case report	Hoe VC, Khairuddin A, Tan JS, Sharif MS, Azizan N, Hayati F.	BMC Surg. 2020 Jun 30;20(1):145. doi: 10.1186/s12893-020-00806-8.	Hoe VC	BMC Surg	2020	2020-07-02	PMC7325297		10.1186/s12893-020-00806-8
34104478	A case of nontuberculous mycobacteria-associated thyroiditis mimicking subacute thyroiditis	Lim HJ, Nam SY, Seok JY, An JS, Kim DY.	Acta Radiol Open. 2021 May 31;10(5):20584601211021504. doi: 10.1177/20584601211021504. eCollection 2021 May.	Lim HJ	Acta Radiol Open	2021	2021-06-09	PMC8172948		10.1177/20584601211021504
40980136	Disseminated BCG infection in a child with multifocal osteomyelitis due to STAT1 LOF variant and primary immunodeficiency disease was significantly improved after anti-tuberculosis treatment: a case report	Ouyang H, Yang D, Wang Z.	Front Pediatr. 2025 Sep 5;13:1626146. doi: 10.3389/fped.2025.1626146. eCollection 2025.	Ouyang H	Front Pediatr	2025	2025-09-22	PMC12446307		10.3389/fped.2025.1626146
32448204	Successful bedaquiline-containing antimycobacterial treatment in post-traumatic skin and soft-tissue infection by Mycobacterium fortuitum complex: a case report	Erber J, Weidlich S, Tschaikowsky T, Rothe K, Schmid RM, Schneider J, Spinner CD.	BMC Infect Dis. 2020 May 24;20(1):365. doi: 10.1186/s12879-020-05075-7.	Erber J	BMC Infect Dis	2020	2020-05-26	PMC7245858		10.1186/s12879-020-05075-7
40933222	A destruent case of recurrent primary naso-pharyngeal tuberculosis in a migrant	Sarassi AS, Riccardi N, Fumagalli G, Pelosi A, Repossi AC, Ferrarese M, Mantero M, Blasi FBA, Codecasa LR.	Infez Med. 2025 Sep 1;33(3):329-332. doi: 10.53854/liim-3303-10. eCollection 2025.	Sarassi AS	Infez Med	2025	2025-09-11	PMC12419177		10.53854/liim-3303-10
40161553	Diverse case series of granulomatous peritonitis mimicking advanced ovarian cancer	Furuya RL, Rimel BJ, Tsai R, Brooks RA, Stewart Massad L, Thaker PH, Pfeifer JD.	Gynecol Oncol Rep. 2025 Mar 7;58:101712. doi: 10.1016/j.gore.2025.101712. eCollection 2025 Apr.	Furuya RL	Gynecol Oncol Rep	2025	2025-03-31	PMC11952768		10.1016/j.gore.2025.101712
40013228	Mycobacterium bovis Bacillus Calmette-Guérin (BCG)-Related Sternal Osteomyelitis	Inceli BH, Penezoglu DN, Özdemir H, Arga G, Kaynak Sahap S, Fitoz ÖS, Ceyhan K, Kayi Cangir A, Haskologlu ZS, Çiftçi E.	Cureus. 2025 Jan 27;17(1):e78054. doi: 10.7759/cureus.78054. eCollection 2025 Jan.	Inceli BH	Cureus	2025	2025-02-27	PMC11863292		10.7759/cureus.78054
35882489	Lessons of the month 2: Tubercular osteomyelitis of the knee involving the growth plate in a young girl mimicking oligoarticular juvenile idiopathic arthritis	Sharma A, Kapil D.	Clin Med (Lond). 2022 Jul;22(4):373-375. doi: 10.7861/clinmed.2022-0129.	Sharma A	Clin Med (Lond)	2022	2022-07-26	PMC9345210		10.7861/clinmed.2022-0129
41230287	Isolated Pancreatic Tuberculosis in an Immunocompetent Host: A Diagnostic Challenge	AbouHatab R, O'Shea I, Ho B, Hatab H, Hatab A.	Cureus. 2025 Oct 12;17(10):e94411. doi: 10.7759/cureus.94411. eCollection 2025 Oct.	AbouHatab R	Cureus	2025	2025-11-13	PMC12604832		10.7759/cureus.94411
39457181	The First Case of Schaumann Bodies in Pediatric Very Early Onset Crohn's Disease: Case Report and Literature Review	Jevtić J, Đuknić M, Popovac N, Ristić N, Milovanovich I, Radusinović M, Đordjić I, Simić L, Nikolić G, Životić M, Mioljević A, Bogosavljević N, Janković R.	Children (Basel). 2024 Oct 6;11(10):1216. doi: 10.3390/children11101216.	Jevtić J	Children (Basel)	2024	2024-10-26	PMC11506799		10.3390/children11101216
39220421	Ultrasound findings of Fitz-Hugh-Curtis Syndrome (FHCS) associated with splenic tuberculosis in an HIV-positive male patient	Niang I, Thioub D, Ly M, Ndong A, Niang FG, Diop AD, Ba S.	IDCases. 2024 Jul 30;37:e02036. doi: 10.1016/j.idcr.2024.e02036. eCollection 2024.	Niang I	IDCases	2024	2024-09-02	PMC11363842		10.1016/j.idcr.2024.e02036
41312320	Atypical waves: nonsporotrichoid Mycobacterium marinum skin infection in an immunocompromised scuba diver	Howard-James C, Brennan C, Prior AR, Crowther S, Allen J, McLaughlin AM, Keane J, Molloy K.	Skin Health Dis. 2025 Oct 1;5(6):470-473. doi: 10.1093/skinhd/vzaf072. eCollection 2025 Dec.	Howard-James C	Skin Health Dis	2025	2025-11-28	PMC12648512		10.1093/skinhd/vzaf072
35444884	Granulomatous Disorder With Pulmonary and Renal Involvement: A Diagnostic and Therapeutic Dilemma	Khan M, Saleem N, Mahmud SN, Haneef M, Bukhari H.	Cureus. 2022 Mar 14;14(3):e23149. doi: 10.7759/cureus.23149. eCollection 2022 Mar.	Khan M	Cureus	2022	2022-04-21	PMC9009989		10.7759/cureus.23149
32514353	Use of pleural cryobiopsy for tissue culture specimens: a case report	Ishii S, Suzuki M, Arai H, Takasaki J, Hojo M, Sugiyama H.	Respirol Case Rep. 2020 Jun 5;8(6):e00593. doi: 10.1002/rcr2.593. eCollection 2020 Aug.	Ishii S	Respirol Case Rep	2020	2020-06-10	PMC7273824		10.1002/rcr2.593
40950996	Hepatic tuberculosis induced by rituximab treatment for C1q nephropathy with minimal change disease: a case report	Wang H, Huang Y, Jin F, Liu X.	Front Med (Lausanne). 2025 Aug 29;12:1621723. doi: 10.3389/fmed.2025.1621723. eCollection 2025.	Wang H	Front Med (Lausanne)	2025	2025-09-15	PMC12426271		10.3389/fmed.2025.1621723
31176605	Empyema necessitatis due to Pseudomonas aeruginosa in a child with cerebral palsy	Nishimura A, Yamaguchi H, Ito Y, Tokumoto S, Toyoshima D, Kasai M, Maruyama A.	J Infect Public Health. 2020 Jan;13(1):140-142. doi: 10.1016/j.jiph.2019.05.013. Epub 2019 Jun 6.	Nishimura A	J Infect Public Health	2020	2019-06-10			10.1016/j.jiph.2019.05.013
41477424	Early Histiocytic Pleuritis Revealing Tuberculosis on Repeat Thoracoscopy: A Case Report	Al-Anbagi U, Jamal S, Al-Janahi AS, Abuhejleh MA, Nashwan AJ, Abusriwil HM.	Cureus. 2025 Nov 29;17(11):e98118. doi: 10.7759/cureus.98118. eCollection 2025 Nov.	Al-Anbagi U	Cureus	2025	2026-01-01	PMC12748925		10.7759/cureus.98118
32307013	Peritoneal tuberculosis mimicking carcinomatous ascites in a child living in a low prevalence country: a case report	Rossi A, Melone V, Turco R, Camera L, Bruzzese E, Miele E, Staiano A, Guarino A, Lo Vecchio A.	Ital J Pediatr. 2020 Apr 19;46(1):49. doi: 10.1186/s13052-020-0816-6.	Rossi A	Ital J Pediatr	2020	2020-04-21	PMC7169001		10.1186/s13052-020-0816-6
32357852	A melting, encapsulated, calcified pulmonary nodule in a healthy 51-year-old woman: a case report	Chang HC, Lee YH, Yang MC.	BMC Med Imaging. 2020 May 1;20(1):44. doi: 10.1186/s12880-020-00448-5.	Chang HC	BMC Med Imaging	2020	2020-05-03	PMC7195784		10.1186/s12880-020-00448-5
38246996	Multiple electrolytes imbalances in a patient with inflammatory bowel disease associated with vitamin D deficiency: a case report	Nakamura Y, Kawai Y, Nagoshi S, Ogawa T, Hasegawa H.	J Med Case Rep. 2024 Jan 22;18(1):26. doi: 10.1186/s13256-023-04302-4.	Nakamura Y	J Med Case Rep	2024	2024-01-21	PMC10802040		10.1186/s13256-023-04302-4
39637594	Incidental finding of isolated uterine cervix tuberculosis with successful management: A case report	Geremew TT, Zewdie WJ, Seid NA, Gutema T.	Int J Surg Case Rep. 2025 Jan;126:110693. doi: 10.1016/j.ijscr.2024.110693. Epub 2024 Nov 29.	Geremew TT	Int J Surg Case Rep	2025	2024-12-05	PMC11664150		10.1016/j.ijscr.2024.110693
33116673	Application of NGS in Diagnosis of Tuberculous Pleurisy with Multiple Negative Tests: A Case Report	Wu H, Wei J, Yu D.	Infect Drug Resist. 2020 Oct 9;13:3543-3550. doi: 10.2147/IDR.S269779. eCollection 2020.	Wu H	Infect Drug Resist	2020	2020-10-29	PMC7553599		10.2147/IDR.S269779
33120700	Extraocular spread following evisceration for rapidly progressive intraocular tuberculosis	Kaza H, Basu S, Tyagi M, Jakati S, Dave T, Murthy SI.	Indian J Ophthalmol. 2020 Nov;68(11):2583-2585. doi: 10.4103/ijo.IJO_1392_20.	Kaza H	Indian J Ophthalmol	2020	2020-10-30	PMC7774213		10.4103/ijo.IJO_1392_20
34162605	Infiltrative gallbladder tuberculosis versus locally infiltrating tumour of the gallbladder: a diagnostic dilemma unmasked by histopathology	Siddiqui ATS, Parkash O.	BMJ Case Rep. 2021 Jun 23;14(6):e241178. doi: 10.1136/bcr-2020-241178.	Siddiqui ATS	BMJ Case Rep	2021	2021-06-24	PMC8231025		10.1136/bcr-2020-241178
33578518	Rapidly recurring massive pleural effusion as the initial presentation of sarcoidosis: A case report	Albakri M, Ahmad M, Mohamed MFH.	Medicine (Baltimore). 2021 Feb 12;100(6):e24027. doi: 10.1097/MD.0000000000024027.	Albakri M	Medicine (Baltimore)	2021	2021-02-13	PMC7886481		10.1097/MD.0000000000024027
32984190	An atypical presentation of multiple myeloma in a young patient with pathological fracture	Kumar B, Yadav P, Nadeem M, Garg MK.	J Family Med Prim Care. 2020 Jun 30;9(6):3154-3156. doi: 10.4103/jfmpc.jfmpc_343_20. eCollection 2020 Jun.	Kumar B	J Family Med Prim Care	2020	2020-09-28	PMC7491784		10.4103/jfmpc.jfmpc_343_20
35083350	Hepatic granuloma mimicking recurrent lymphoma on (18)F-FDG PET/CT in a patient with primary mediastinal diffuse large B-cell lymphoma	Akkawi AR, Ezzeddine L, Chahinian R, Ershaid F, Merheb D, Mzeihem M, El-Cheikh J, Haidar M.	Asia Ocean J Nucl Med Biol. 2022 Winter;10(1):47-52. doi: 10.22038/AOJNMB.2021.56876.1396.	Akkawi AR	Asia Ocean J Nucl Med Biol	2022	2022-01-27	PMC8742851		10.22038/AOJNMB.2021.56876.1396
33505741	Treatment of Severe Tumoral Calcinosis with Teriparatide in a Dialysis Patient after Total Parathyroidectomy	Sin HK, Wong PN, Lo KY, Lo MW, Chan SF, Lo KC, Wong YY, Ho LY, Kwok WT, Chan KC, Wong AK, Mak SK.	Case Rep Nephrol. 2021 Jan 6;2021:6695906. doi: 10.1155/2021/6695906. eCollection 2021.	Sin HK	Case Rep Nephrol	2021	2021-01-28	PMC7808806		10.1155/2021/6695906
32152066	Indwelling pleural catheter for outpatient management of tuberculous empyema	Iqbal Muhammad A, Gavin J, Wilkinson A.	BMJ Case Rep. 2020 Mar 8;13(3):e233213. doi: 10.1136/bcr-2019-233213.	Iqbal Muhammad A	BMJ Case Rep	2020	2020-03-11	PMC7064065		10.1136/bcr-2019-233213
41492578	A Rare Case of Orofacial Tuberculosis Mimicking a Buccal Abscess	Rathnavelu V, Anandan S, Radhakrishnan R, Pandya K, Chinnaswami R.	Cureus. 2025 Dec 5;17(12):e98521. doi: 10.7759/cureus.98521. eCollection 2025 Dec.	Rathnavelu V	Cureus	2025	2026-01-06	PMC12765397		10.7759/cureus.98521
41623551	Case Report: An Unusual Cause of Massive Ascites	Sciberras N, Vassallo C, Chetcuti Zammit S, Frendo M.	GE Port J Gastroenterol. 2026 Jan 8. doi: 10.1159/000550362. Online ahead of print.	Sciberras N	GE Port J Gastroenterol	2026	2026-02-02	PMC12858241		10.1159/000550362
39493161	Disseminated Tuberculosis in a Patient on Tumor Necrosis Factor (TNF)-α Inhibitor Treatment for Ankylosing Spondylitis: A Case Report	Fadl L, Abdelgadir A, Mirza H, Mahreen A, Thaplar G Gouda SG.	Cureus. 2024 Oct 31;16(10):e72796. doi: 10.7759/cureus.72796. eCollection 2024 Oct.	Fadl L	Cureus	2024	2024-11-04	PMC11527551		10.7759/cureus.72796
32823473	Coats-like response in tubercular subretinal abscess masquerading as melanoma as the initial manifestation of miliary tuberculosis	Nair N, Kummamuri S, Sudharshan S, Khetan V.	Indian J Ophthalmol. 2020 Sep;68(9):2040-2043. doi: 10.4103/ijo.IJO_968_20.	Nair N	Indian J Ophthalmol	2020	2020-08-23	PMC7690460		10.4103/ijo.IJO_968_20
33110757	Sarcoidosis presenting as lacrimal gland enlargement: Eyes speak the truth	Agarwal A, Chandak S.	Taiwan J Ophthalmol. 2019 Jun 18;10(3):227-230. doi: 10.4103/tjo.tjo_125_18. eCollection 2020 Jul-Sep.	Agarwal A	Taiwan J Ophthalmol	2019	2020-10-28	PMC7585470		10.4103/tjo.tjo_125_18
40881548	Barriers to Care Leading to Fatal Consequences: A Case of Tuberculosis Sepsis Amid Policy Change	Khawar Z, Chakkera M, Malik D, Slim J.	Cureus. 2025 Jul 28;17(7):e88918. doi: 10.7759/cureus.88918. eCollection 2025 Jul.	Khawar Z	Cureus	2025	2025-08-29	PMC12385619		10.7759/cureus.88918
34605424	Hold before sacrificing the testis! There may be another possibility. A case of tuberculosis epididymo-vasitis	Cruyt L, Mutluoglu M, Vandenbulcke R, Rosseel F, Gryspeerdt S, De Smet K.	Arch Esp Urol. 2021 Oct;74(8):808-810.	Cruyt L	Arch Esp Urol	2021	2021-10-04
33981885	Tuberculous septic arthritis of the hip with large abscess formation mimicking soft tissue tumors: A case report	Prasetyo M, Adistana IM, Setiawan SI.	Heliyon. 2021 Apr 17;7(4):e06815. doi: 10.1016/j.heliyon.2021.e06815. eCollection 2021 Apr.	Prasetyo M	Heliyon	2021	2021-05-13	PMC8082261		10.1016/j.heliyon.2021.e06815
40704260	Esophageal Tuberculosis Mimicking Malignancy in an Immunocompetent Patient: A Case Report	Gioftsiou S, Faiz M, Malki Z, Mohammadi M.	Cureus. 2025 Jun 23;17(6):e86606. doi: 10.7759/cureus.86606. eCollection 2025 Jun.	Gioftsiou S	Cureus	2025	2025-07-24	PMC12285905		10.7759/cureus.86606
40977615	Pediatric sternal tubercular osteomyelitis presenting as a subcutaneous abscess: A rare entity	Mehta AR, Kothari P, Sheth BA, Sheth UD.	J Postgrad Med. 2025 Jul 1;71(3):146-148. doi: 10.4103/jpgm.jpgm_222_25. Epub 2025 Sep 22.	Mehta AR	J Postgrad Med	2025	2025-09-22	PMC12534100		10.4103/jpgm.jpgm_222_25
41367475	Castleman Disease in a Child: A Rare Cause of Persistent Cervical Lymphadenopathy	Dutta A, Sarma D, Medhi P, Banik A, Rabha SK.	Cureus. 2025 Nov 8;17(11):e96352. doi: 10.7759/cureus.96352. eCollection 2025 Nov.	Dutta A	Cureus	2025	2025-12-10	PMC12683297		10.7759/cureus.96352
39710507	Atypical presentation of disseminated mycobacteriosis due to Mycobacterium avium in an aged cat	Teh A, Robertson J, Donahoe SL, Crighton T, Boyd S, Malik R.	Aust Vet J. 2025 Mar;103(3):121-126. doi: 10.1111/avj.13410. Epub 2024 Dec 22.	Teh A	Aust Vet J	2025	2024-12-22	PMC11879478		10.1111/avj.13410
40863258	Scrofuloderma, an Old Acquaintance: A Case Report and Literature Review	Lozada-Ramos H, Daza-Arana JE.	Infect Dis Rep. 2025 Aug 6;17(4):96. doi: 10.3390/idr17040096.	Lozada-Ramos H	Infect Dis Rep	2025	2025-08-27	PMC12386262		10.3390/idr17040096
40979808	Lupus vulgaris with a pseudo tumoral presentation, case report	El Ali FZ, Gallouj S, Benchakroune K, Talhaoui I, El Jouari O.	Oxf Med Case Reports. 2025 Sep 15;2025(9):omaf154. doi: 10.1093/omcr/omaf154. eCollection 2025 Sep.	El Ali FZ	Oxf Med Case Reports	2025	2025-09-22	PMC12448380		10.1093/omcr/omaf154
32976992	A case of Mycobacterium bovis Bacillus Calmette-Guérin (BCG) strain meningitis and ventriculitis following BCG vaccination	Furuichi M, Mori F, Uejima Y, Sato S, Kurihara J, Kawano Y, Suganuma E.	Int J Infect Dis. 2020 Nov;100:373-376. doi: 10.1016/j.ijid.2020.09.1419. Epub 2020 Sep 22.	Furuichi M	Int J Infect Dis	2020	2020-09-25			10.1016/j.ijid.2020.09.1419
36321009	The Case of the Young Male with a Longstanding History of Dyspeptic Symptoms: Peritoneal Tuberculosis	Iftikhar A, Nisar M, Sheikh HS, Sultan F.	Cureus. 2022 Sep 26;14(9):e29612. doi: 10.7759/cureus.29612. eCollection 2022 Sep.	Iftikhar A	Cureus	2022	2022-11-02	PMC9601928		10.7759/cureus.29612
41179829	Thyroid Tuberculosis: Misdiagnosed as Papillary Thyroid Carcinoma - A Rare Case Report	Tong Y, Yao J, Chen Y, Yu Q, Lu Y, Xuan M.	Int Med Case Rep J. 2025 Oct 27;18:1371-1376. doi: 10.2147/IMCRJ.S553344. eCollection 2025.	Tong Y	Int Med Case Rep J	2025	2025-11-03	PMC12577612		10.2147/IMCRJ.S553344
32082660	Frequently Relapsing Anterior Nodular Scleritis as the Initial Presentation of a Lethal Systemic Infection: Disseminated Tuberculosis with HIV Coinfection	Kariyawasam AGTA, Fonseka CL, De Silva PUT, Sanjeewa ADSS, Wijewickrama DN, Herath HMM, Weerarathna TP.	Case Rep Infect Dis. 2020 Jan 31;2020:9020864. doi: 10.1155/2020/9020864. eCollection 2020.	Kariyawasam AGTA	Case Rep Infect Dis	2020	2020-02-22	PMC7013353		10.1155/2020/9020864
40666766	Tuberculous endogenous endophthalmitis presenting acute anterior uveitis with hypopyon	Alam MM, Rahman Z, Subramanian K, Dutta Majumder P.	Oman J Ophthalmol. 2025 Jun 24;18(2):221-223. doi: 10.4103/ojo.ojo_87_24. eCollection 2025 May-Aug.	Alam MM	Oman J Ophthalmol	2025	2025-07-16	PMC12258824		10.4103/ojo.ojo_87_24
41293340	HLA-B27, Mantoux Test, and Eosinophil Count: Help in the Diagnosis of Reactive Arthritis Due to Tubercular Hypersensitivity	Makkar A, Pai VS, Panda PK.	Cureus. 2025 Oct 25;17(10):e95386. doi: 10.7759/cureus.95386. eCollection 2025 Oct.	Makkar A	Cureus	2025	2025-11-26	PMC12642823		10.7759/cureus.95386
40154072	Unmasking primary thyroid tuberculosis - A rare but deceptive diagnosis: A case report with review of literature	Khursheed A, Faridi SH, Harris S, Siddiqui B, Ahmad MN, Ahmed E.	Int J Surg Case Rep. 2025 Apr;129:111201. doi: 10.1016/j.ijscr.2025.111201. Epub 2025 Mar 25.	Khursheed A	Int J Surg Case Rep	2025	2025-03-28	PMC11995101		10.1016/j.ijscr.2025.111201
40985429	Invasive Aspergillosis with Intracranial Extension Initially Misdiagnosed as a Granulomatous Disease: A Case Report	Asahi K.	J Fungi (Basel). 2025 Jun 20;11(7):468. doi: 10.3390/jof11070468.	Asahi K	J Fungi (Basel)	2025	2025-09-23	PMC12298281		10.3390/jof11070468
41607979	Massive Upper Gastrointestinal Bleeding From a Mediastinal Tuberculous Esophageal Fistula	Faquir N, Belabbes F, Bouknani N, Rami A, Ben Elbarhdadi I.	Cureus. 2025 Dec 27;17(12):e100204. doi: 10.7759/cureus.100204. eCollection 2025 Dec.	Faquir N	Cureus	2025	2026-01-29	PMC12836436		10.7759/cureus.100204
38649886	Lung cancer in older patients with granulomatosis with polyangiitis: a report of three cases	Potentas-Policewicz M, Szolkowska M, Blasinska K, Gawryluk D, Sobiecka M, Fijolek J.	BMC Pulm Med. 2024 Apr 22;24(1):193. doi: 10.1186/s12890-024-03024-7.	Potentas-Policewicz M	BMC Pulm Med	2024	2024-04-22	PMC11034167		10.1186/s12890-024-03024-7
35615878	Angiosarcoma of breast and chest wall complicated with tuberculous empyema: A case report	Gao X, Liu H, Wang F, Xu Z, Han Y, Liu S.	Thorac Cancer. 2022 Jul;13(14):2078-2081. doi: 10.1111/1759-7714.14482. Epub 2022 May 26.	Gao X	Thorac Cancer	2022	2022-05-26	PMC9284151		10.1111/1759-7714.14482
39649853	The most lethal human protozoan parasite is plasmodium falciparum: severe malaria-associated acute renal failure - a case report	Bereda G.	Ann Med Surg (Lond). 2024 Oct 28;86(12):7314-7317. doi: 10.1097/MS9.0000000000000988. eCollection 2024 Dec.	Bereda G	Ann Med Surg (Lond)	2024	2024-12-09	PMC11623832		10.1097/MS9.0000000000000988
40535405	Double Trouble: Drug-Induced Autoimmune Hepatitis (AIH)-Primary Biliary Cholangitis (PBC) Overlap Syndrome Triggered by Hydralazine	Chaudhuri U, Forrest JR, Sastry K, Reagans R, Agrawal S.	Cureus. 2025 May 19;17(5):e84405. doi: 10.7759/cureus.84405. eCollection 2025 May.	Chaudhuri U	Cureus	2025	2025-06-19	PMC12176250		10.7759/cureus.84405
40316898	Diagnostic dilemma of a new endobronchial lesion in a patient on anti-tuberculosis regimen: unveiling tuberculosis immune reconstitution inflammatory syndrome	Toh MR, Tan SSX, Angela T, Ong TH.	BMC Infect Dis. 2025 May 2;25(1):648. doi: 10.1186/s12879-025-11047-6.	Toh MR	BMC Infect Dis	2025	2025-05-02	PMC12048918		10.1186/s12879-025-11047-6
34031072	Subfoveal retinal pigment epithelium inflammatory lesion presenting as a sign of reactivation of tubercular multifocal choroiditis	Kaza H, Gala JM, Rani PK.	BMJ Case Rep. 2021 May 24;14(5):e240280. doi: 10.1136/bcr-2020-240280.	Kaza H	BMJ Case Rep	2021	2021-05-25	PMC8149327		10.1136/bcr-2020-240280
40575646	Chronic diarrhoea in a human immunodeficiency virus/acquired immunodeficiency syndrome patient: A case report	Panjaria S, Panda PK.	World J Virol. 2025 Jun 25;14(2):108412. doi: 10.5501/wjv.v14.i2.108412.	Panjaria S	World J Virol	2025	2025-06-27	PMC12188875		10.5501/wjv.v14.i2.108412
39917142	Cocoon Syndrome: A Rare Cause of Bowel Obstruction Revealing Hidden Intestinal Tuberculosis	Barchid A, Fadil W, Ahallat A, Aggouri Y, Aitlaalim S.	Cureus. 2025 Jan 7;17(1):e77090. doi: 10.7759/cureus.77090. eCollection 2025 Jan.	Barchid A	Cureus	2025	2025-02-07	PMC11801809		10.7759/cureus.77090
37701553	A Rare Case of Localized Hypertrichosis in Conjunction with Erythema Nodosum	Lee YS, Lee JH, Han TY, Choi JE.	Int J Trichology. 2023 Mar-Apr;15(2):74-76. doi: 10.4103/ijt.ijt_167_20. Epub 2023 Jul 28.	Lee YS	Int J Trichology	2023	2023-09-13	PMC10495067		10.4103/ijt.ijt_167_20
40255679	A Case Report of Acute Ischaemic Stroke Associated with T​uberculous Meningitis	Wilkhoo HS, Gundaniya P, Visvanathan H, Chatterjee S, Dzagnidze A.	Ann Neurosci. 2025 Apr 18;32(4):295-301. doi: 10.1177/09727531251322546. eCollection 2025 Oct.	Wilkhoo HS	Ann Neurosci	2025	2025-04-21	PMC12008153		10.1177/09727531251322546
34134458	Disseminated Mycobacterium simiae Infection in a Patient with Complete IL-12p40 Deficiency	Mahdaviani SA, Marjani M, Jamee M, Khavandegar A, Ghaffaripour H, Eslamian G, Ghaini M, Eskandarzadeh S, Casanova JL, Bustamante J, Mansouri D, Velayati AA.	Iran J Allergy Asthma Immunol. 2021 Jun 6;20(3):376-381. doi: 10.18502/ijaai.v20i3.6339.	Mahdaviani SA	Iran J Allergy Asthma Immunol	2021	2021-06-17			10.18502/ijaai.v20i3.6339
40255334	Synchronous breast carcinoma with ipsilateral axillary tuberculosis, posing a diagnostic dilemma	Raj FA, Ajmal IT, Thiyagarajan A, Ajmal MY, Selvam P, Muralidhar V.	J Surg Case Rep. 2025 Apr 19;2025(4):rjaf218. doi: 10.1093/jscr/rjaf218. eCollection 2025 Apr.	Raj FA	J Surg Case Rep	2025	2025-04-21	PMC12008117		10.1093/jscr/rjaf218
41357490	Case Report: Adrenal tuberculosis causing primary adrenal insufficiency: diagnosis by ultrasound-guided biopsy	Xiong T, Wang R, Zhou J, Yu B.	Front Med (Lausanne). 2025 Nov 20;12:1622617. doi: 10.3389/fmed.2025.1622617. eCollection 2025.	Xiong T	Front Med (Lausanne)	2025	2025-12-08	PMC12676967		10.3389/fmed.2025.1622617
41179372	Unilateral giant tarsal papillae as a rare presentation of extrapulmonary tuberculosis	Bakal K, Singh S.	Saudi J Ophthalmol. 2025 Feb 24;39(3):272-274. doi: 10.4103/sjopt.sjopt_359_24. eCollection 2025 Jul-Sep.	Bakal K	Saudi J Ophthalmol	2025	2025-11-03	PMC12578423		10.4103/sjopt.sjopt_359_24
41583267	Influenza B-Triggered Secondary Hemophagocytic Lymphohistiocytosis in an Adult Male: A Diagnostic Challenge	Rahman ST, Humad H.	Cureus. 2025 Dec 23;17(12):e99955. doi: 10.7759/cureus.99955. eCollection 2025 Dec.	Rahman ST	Cureus	2025	2026-01-26	PMC12826835		10.7759/cureus.99955
40171048	Recurrent Urticaria: A Rare Cryopyrin-Associated Periodic Syndrome - Muckle-Wells Syndrome	Richa, Gawhale S.	Case Rep Dermatol. 2025 Feb 25;17(1):86-90. doi: 10.1159/000544705. eCollection 2025 Jan-Dec.	Richa	Case Rep Dermatol	2025	2025-04-02	PMC11961156		10.1159/000544705
34344324	Empyema necessitans with osteomyelitis of fifth rib due to Nocardia farcinica: a case report	Tripathi S, Meena DS, Rohila AK, T R N, Jain V, Kumar D, Yadav T, Garg MK.	BMC Infect Dis. 2021 Aug 3;21(1):745. doi: 10.1186/s12879-021-06452-6.	Tripathi S	BMC Infect Dis	2021	2021-08-04	PMC8336093		10.1186/s12879-021-06452-6
33553805	Swept source OCTA reveals a link between choriocapillaris blood flow and vision loss in a case of tubercular serpiginous-like choroiditis	Tummala GC, Chu Z, Weinstein JE, Wang RK, Pepple KL.	Am J Ophthalmol Case Rep. 2021 Jan 25;21:101018. doi: 10.1016/j.ajoc.2021.101018. eCollection 2021 Mar.	Tummala GC	Am J Ophthalmol Case Rep	2021	2021-02-08	PMC7851177		10.1016/j.ajoc.2021.101018
40129786	When peritoneal tuberculosis mimics advanced ovarian cancer: A laparoscopic case from an endemic region	Abbassi H, Guerbej E, Bannour B, Bannour I, Nfikha Z, Boughizane S, Mokni M, Khairi H.	Radiol Case Rep. 2025 Mar 8;20(5):2588-2593. doi: 10.1016/j.radcr.2025.02.012. eCollection 2025 May.	Abbassi H	Radiol Case Rep	2025	2025-03-25	PMC11930678		10.1016/j.radcr.2025.02.012
41552135	When Immunosuppression Fails: Cardiac Myxoma Mimicking Systemic Lupus Erythematosus Flare With a Diagnostic Delay	Singh G, Kaur J.	Cureus. 2025 Dec 15;17(12):e99337. doi: 10.7759/cureus.99337. eCollection 2025 Dec.	Singh G	Cureus	2025	2026-01-19	PMC12806559		10.7759/cureus.99337
40934036	Tuberculous spondylodiscitis with atypical presentation: A diagnostic challenge: Case report and review of literature	Ghoullam G, El Binoune I, Rostom S, Zemrani S, El Moubarik I, Amine B, Bahiri R.	Radiol Case Rep. 2025 Aug 30;20(11):5762-5768. doi: 10.1016/j.radcr.2025.08.005. eCollection 2025 Nov.	Ghoullam G	Radiol Case Rep	2025	2025-09-11	PMC12419077		10.1016/j.radcr.2025.08.005
41458803	Breast Sarcoidosis Management: A Case Report and Review of the Literature	Alghamdi A, Alowaydhi HM, Kahtani FF, Mikwar Z.	Cureus. 2025 Nov 25;17(11):e97777. doi: 10.7759/cureus.97777. eCollection 2025 Nov.	Alghamdi A	Cureus	2025	2025-12-29	PMC12740275		10.7759/cureus.97777
35136516	Cardiac Tuberculosis on (18) F-FDG PET Imaging-A Great Masquerader of Cardiac Sarcoidosis	Sundaraiya S, Sulaiman A, Rajendran A.	Indian J Radiol Imaging. 2021 Nov 30;31(4):1002-1007. doi: 10.1055/s-0041-1739379. eCollection 2021 Oct.	Sundaraiya S	Indian J Radiol Imaging	2021	2022-02-09	PMC8817803		10.1055/s-0041-1739379
38644065	Microsporum canis pseudomycetoma and disseminated Mycobacterium genavense infection in an HIV/AIDS patient, an unusual combination	Benchetrit A, Messina F, Matteo M, Vázquez M, Paul R, Gil Zbinden G, Costa N, Santiso G.	Rev Argent Microbiol. 2024 Jul-Sep;56(3):217-220. doi: 10.1016/j.ram.2024.02.005. Epub 2024 Apr 20.	Benchetrit A	Rev Argent Microbiol	2024	2024-04-21			10.1016/j.ram.2024.02.005
41060895	Cardiac MRI in Identifying Myopericarditis Mimicking STEMI in a Patient with HIV: A Case Report	Bharaj IS, Brar A, Mohmand B, Morris M, Yeneneh BT.	Am J Case Rep. 2025 Oct 8;26:e949659. doi: 10.12659/AJCR.949659.	Bharaj IS	Am J Case Rep	2025	2025-10-08	PMC12517311		10.12659/AJCR.949659
41040076	Cecal Perforation in an Adolescent as a Paradoxical Response to Anti-tuberculosis Treatment: A Case Report	Caguiat-Jo PI, Gregorio GEV.	Acta Med Philipp. 2025 Aug 29;59(12):92-98. doi: 10.47895/amp.vi0.9832. eCollection 2025.	Caguiat-Jo PI	Acta Med Philipp	2025	2025-10-03	PMC12487434		10.47895/amp.vi0.9832
39963618	Jejunal Tuberculosis Presenting as an Acute Intestinal Obstruction in a 74-Year-Old Patient: An Uncommon Encounter	Suresh T, Madhavan S, Singh M, Ramakrishnan S.	Cureus. 2025 Jan 17;17(1):e77603. doi: 10.7759/cureus.77603. eCollection 2025 Jan.	Suresh T	Cureus	2025	2025-02-18	PMC11830955		10.7759/cureus.77603
41377301	Isolated splenic tuberculosis presenting with spontaneous rupture in an immunocompetent adolescent: a case report from an endemic area	Umer K, Biri P, Abrar F, Dagafa D, Bushira H, Musema A, W/Yohannis A, Ahmed M, Ali S, Abamecha J, Mahfuz M, Fayisa S.	Ann Med Surg (Lond). 2025 Oct 16;87(12):8882-8887. doi: 10.1097/MS9.0000000000004052. eCollection 2025 Dec.	Umer K	Ann Med Surg (Lond)	2025	2025-12-11	PMC12688968		10.1097/MS9.0000000000004052
41669036	Case Report of Post-Traumatic Monoarticular Tuberculosis of the Knee in a Healthy Young Adult: Diagnostic and Therapeutic Challenges in a Non-Endemic Setting	Kotze N, Kent L, Brown A, Kenny P.	J Orthop Case Rep. 2026 Feb;16(2):44-49. doi: 10.13107/jocr.2026.v16.i02.6738.	Kotze N	J Orthop Case Rep	2026	2026-02-11	PMC12884295		10.13107/jocr.2026.v16.i02.6738
41613655	Primary Thyroid Tuberculosis Masquerading as a Follicular Neoplasm With Tracheal Compression: A Case Report	Varanda J, Martins D, Pais Moreira H, Póvoa A, Pereira B.	Cureus. 2025 Dec 29;17(12):e100321. doi: 10.7759/cureus.100321. eCollection 2025 Dec.	Varanda J	Cureus	2025	2026-01-30	PMC12848956		10.7759/cureus.100321
35415122	Osteoblastoma of Cuboid with a Tuberculosis Foot - A Diagnostic Conundrum: A Rare Case Report	Rachakonda KR, Sankineani SR, Gannamaneni VS, Takkallapally HR, Vyas A, Reddy AVG.	J Orthop Case Rep. 2021 Nov;11(11):1-5. doi: 10.13107/jocr.2021.v11.i11.2490.	Rachakonda KR	J Orthop Case Rep	2021	2022-04-13	PMC8930328		10.13107/jocr.2021.v11.i11.2490
40217310	Complete resolution of non-tuberculous mycobacterial pulmonary nodule following cryobiopsy: The first case report	Han SJ, Chung C, Park D.	Diagn Pathol. 2025 Apr 11;20(1):42. doi: 10.1186/s13000-025-01644-z.	Han SJ	Diagn Pathol	2025	2025-04-11	PMC11987443		10.1186/s13000-025-01644-z
41221143	Tuberculous Meningitis With Paradoxical Reaction in an Immunocompetent Young Male Treated by Interleukin-1 Receptor Antagonist	Kanat A, Toker AK, Özer Şimşek Z, Koç A, Celik I.	Case Rep Infect Dis. 2025 Nov 3;2025:8891508. doi: 10.1155/crdi/8891508. eCollection 2025.	Kanat A	Case Rep Infect Dis	2025	2025-11-12	PMC12602039		10.1155/crdi/8891508
41393629	The Cancer That Vanished: A Case of Tuberculous Spondylitis Mimicking Metastatic Disease in a High-Stakes Diagnosis	Chowdhury D, Chowdhury AH, Diba MI, Taiwo DD.	Cureus. 2025 Nov 11;17(11):e96551. doi: 10.7759/cureus.96551. eCollection 2025 Nov.	Chowdhury D	Cureus	2025	2025-12-15	PMC12698498		10.7759/cureus.96551
34745867	Actinomyces meyeri pleural infection that was difficult to treat due to delayed culture: A case report and literature review of 28 cases	Shimoda M, Tanaka Y, Kokutou H, Furuuchi K, Osawa T, Morimoto K, Yano R, Yoshimori K, Ohta K.	Respir Med Case Rep. 2021 Oct 21;34:101530. doi: 10.1016/j.rmcr.2021.101530. eCollection 2021.	Shimoda M	Respir Med Case Rep	2021	2021-11-08	PMC8551650		10.1016/j.rmcr.2021.101530
41312473	Case Report: Fatal massive hemoptysis secondary to pulmonary actinomycosis: a diagnostic and therapeutic challenge in a multidisciplinary approach	Yang QF, Shu CM.	Front Med (Lausanne). 2025 Nov 12;12:1680917. doi: 10.3389/fmed.2025.1680917. eCollection 2025.	Yang QF	Front Med (Lausanne)	2025	2025-11-28	PMC12646920		10.3389/fmed.2025.1680917
40951027	Incidental Primary Hepatic Tuberculosis Mimicking Malignancy in a Patient With Hepatolithiasis: A Case Report of a Rare Surgical Condition	Singla L, Pujari S, Prabhu RY, Kantharia C.	Cureus. 2025 Aug 13;17(8):e90000. doi: 10.7759/cureus.90000. eCollection 2025 Aug.	Singla L	Cureus	2025	2025-09-15	PMC12430469		10.7759/cureus.90000
40901214	A Rare Case of Tuberculous Osteomyelitis in a Toddler: Diagnostic Clues and Management Approach	Prakash K, A P, Iyappan P, Ramanujam AT.	Cureus. 2025 Aug 1;17(8):e89235. doi: 10.7759/cureus.89235. eCollection 2025 Aug.	Prakash K	Cureus	2025	2025-09-03	PMC12399915		10.7759/cureus.89235
41322995	Ruptured Sinus of Valsalva Aneurysm With Fistulous Communication to the Pulmonary Artery Revealing Behçet's Disease	Devassy AM, Shannon J.	Cureus. 2025 Nov 27;17(11):e97945. doi: 10.7759/cureus.97945. eCollection 2025 Nov.	Devassy AM	Cureus	2025	2025-12-01	PMC12661918		10.7759/cureus.97945
40661820	Neurosarcoidosis With Cranial Nerve Polyneuropathy: A Case Report Highlighting the Potential Role of Serial Systemic Immune-Inflammatory Indices (SSIIi)	Beggerow R, De Silva M, Wijeratne T.	Cureus. 2025 Jul 14;17(7):e87926. doi: 10.7759/cureus.87926. eCollection 2025 Jul.	Beggerow R	Cureus	2025	2025-07-15	PMC12259232		10.7759/cureus.87926
41669008	When MRSA Misleads: Tuberculous Osteomyelitis of the Anterior Pelvic Bones	Nair S, Xavier V, Monteiro N, Jos R, Roshan S.	J Orthop Case Rep. 2026 Feb;16(2):153-157. doi: 10.13107/jocr.2026.v16.i02.6782.	Nair S	J Orthop Case Rep	2026	2026-02-11	PMC12884155		10.13107/jocr.2026.v16.i02.6782
41356981	Effective Use of Mepolizumab in a Rare Case of Eosinophilic Granulomatosis With Polyangiitis Complicated by Pulmonary Tuberculosis	Okada Y, Kumamoto M, Muro S, Tamaki S.	Cureus. 2025 Nov 4;17(11):e96102. doi: 10.7759/cureus.96102. eCollection 2025 Nov.	Okada Y	Cureus	2025	2025-12-08	PMC12681386		10.7759/cureus.96102
40131858	Unexpected Deltoid Abscess from BCG Vaccination in a Healthy Adult: A Case Report	Abdalla A, Elbakri AS, Almatrooshi CA, AlNaqeeb NB, Hussain NU, Gaba WH, Fazal F.	Am J Case Rep. 2025 Mar 25;26:e946723. doi: 10.12659/AJCR.946723.	Abdalla A	Am J Case Rep	2025	2025-03-25	PMC11952077		10.12659/AJCR.946723
41625573	Rasmussen aneurysm: A rare complication of pulmonary tuberculosis case report	Galuh H, Dewi DK, Indri P, Ferdian F, Octaviana S.	Radiol Case Rep. 2026 Jan 24;21(4):1559-1563. doi: 10.1016/j.radcr.2025.12.031. eCollection 2026 Apr.	Galuh H	Radiol Case Rep	2026	2026-02-02	PMC12860246		10.1016/j.radcr.2025.12.031
41116856	Pigtail Catheter for Treatment of Massive Postpartum Ascites: A Rare Case Report in Somalia	Hassan WM, Ali IA, Hassan MA, Omar AA, Mohamed IA.	Int J Womens Health. 2025 Oct 15;17:3683-3692. doi: 10.2147/IJWH.S536361. eCollection 2025.	Hassan WM	Int J Womens Health	2025	2025-10-21	PMC12535723		10.2147/IJWH.S536361
40979001	From Blinding Vitreous Hemorrhage to 20/20: Multimodal Management of Presumed Tubercular Retinal Vasculitis in a Tuberculosis-Endemic Setting	Sembiring SB, Silitonga AR, Nora RD.	Cureus. 2025 Aug 20;17(8):e90615. doi: 10.7759/cureus.90615. eCollection 2025 Aug.	Sembiring SB	Cureus	2025	2025-09-22	PMC12449038		10.7759/cureus.90615
40351618	Burkholderia pseudomallei-induced Oligoarticular Septic Arthritis Masquerading as Tuberculosis in a Non-Diabetic Host from Northern Kerala	Govindharaaju R, Karuppal R, Kunheen KO, George AL, Faris AS.	J Orthop Case Rep. 2025 May;15(5):70-74. doi: 10.13107/jocr.2025.v15.i05.5560.	Govindharaaju R	J Orthop Case Rep	2025	2025-05-12	PMC12064257		10.13107/jocr.2025.v15.i05.5560
41526941	Tuberculous mastitis, the great imitator in breast disease: a case report with diagnostic and therapeutic challenges	Vita S, Piccolo C, Maffongelli G, Villanacci A, Fusco N, Scorzolini L, Palazzolo C, Petrone A, Corpolongo A, Nisii C, Albarello F, Zobel B, Svegliati F, Del Nonno F, Colombo D, Di Cesare F, Nicastri E, Ianniello S.	Infect Dis Poverty. 2026 Jan 13;15(1):7. doi: 10.1186/s40249-025-01391-9.	Vita S	Infect Dis Poverty	2026	2026-01-12	PMC12797753		10.1186/s40249-025-01391-9
39893958	Granulomatous gastritis due to gastric sarcoidosis presenting as gastric outlet obstruction: Case report of a rare entity	Dhali A, Maity R, Chattopadhyay PK, Biswas J, Garg A, Dhali GK.	Int J Surg Case Rep. 2025 Feb;127:110987. doi: 10.1016/j.ijscr.2025.110987. Epub 2025 Jan 29.	Dhali A	Int J Surg Case Rep	2025	2025-02-02	PMC11836510		10.1016/j.ijscr.2025.110987
40978283	Laryngeal Mycobacterium bovis: A Unique Cause of Airway Compromise in a 27-Year-Old Male With Down Syndrome	Mills MD, Oca M, Don M, Vahabzadeh-Hagh AM.	Case Rep Otolaryngol. 2025 Sep 11;2025:6485801. doi: 10.1155/crot/6485801. eCollection 2025.	Mills MD	Case Rep Otolaryngol	2025	2025-09-22	PMC12446597		10.1155/crot/6485801
39608329	Persistent pleural tuberculosis presenting as chest wall swellings in an immunocompetent patient: A rare case report in a low resource setting	Koipapi S, Magoma J, Chilonga K.	Int J Surg Case Rep. 2025 Jan;126:110674. doi: 10.1016/j.ijscr.2024.110674. Epub 2024 Nov 26.	Koipapi S	Int J Surg Case Rep	2025	2024-11-28	PMC11638624		10.1016/j.ijscr.2024.110674
41311780	Isolated Hepatic Tuberculosis Discovered Incidentally During Laparotomy for Gastric Perforation in an Immunocompetent Patient: A Case Report	Mansouri M, Aksim H, Aouroud H, Nacir O, Lairani F, Ait Errami A, Oubaha S, Samlani Z, Krati K.	Cureus. 2025 Oct 27;17(10):e95481. doi: 10.7759/cureus.95481. eCollection 2025 Oct.	Mansouri M	Cureus	2025	2025-11-28	PMC12648191		10.7759/cureus.95481
39659693	Mycobacterial avium intracellulare (MAI) extensor tenosynovitis of wrist: An uncommon entity	Kalia V, Garvin G, Yan Y, Kalia V.	Radiol Case Rep. 2024 Nov 27;20(2):1064-1068. doi: 10.1016/j.radcr.2024.11.004. eCollection 2025 Feb.	Kalia V	Radiol Case Rep	2024	2024-12-11	PMC11629476		10.1016/j.radcr.2024.11.004
40585293	The significance of cardiac inflammatory protocol of FDG PET-CT in the diagnosis and response assessment of tuberculous pericarditis: A case report	Dhayalan K, Goyal H, Halanaik D, Ahamed S.	Asia Ocean J Nucl Med Biol. 2025;13(2):195-197. doi: 10.22038/aojnmb.2025.80912.1580.	Dhayalan K	Asia Ocean J Nucl Med Biol	2025	2025-06-30	PMC12205121		10.22038/aojnmb.2025.80912.1580
41362803	Isolated tuberculous osteomyelitis of the wrist: A case report	Wang M, Arroyo-Velazquez Y, Crabtree SJ, Darrow MA, Brown DE, Todi N, Chen D.	Radiol Case Rep. 2025 Nov 23;21(2):767-773. doi: 10.1016/j.radcr.2025.10.069. eCollection 2026 Feb.	Wang M	Radiol Case Rep	2025	2025-12-09	PMC12681817		10.1016/j.radcr.2025.10.069
41561301	Lichen Scrofulosorum Without Mantoux Positivity in a 72-Year-Old Male: A Clinical Paradox	Joseph Bella J, Harikumar MV, Dennis Joseph L, Rangarajan S, Swaminathan A.	Cureus. 2025 Dec 20;17(12):e99689. doi: 10.7759/cureus.99689. eCollection 2025 Dec.	Joseph Bella J	Cureus	2025	2026-01-21	PMC12814745		10.7759/cureus.99689
40904315	Abrocitinib combined with low-dose corticosteroids in the management of tattoo-related cutaneous sarcoidosis: a case report	Geng Q, Xu J.	J Dermatolog Treat. 2025 Dec;36(1):2556487. doi: 10.1080/09546634.2025.2556487. Epub 2025 Sep 4.	Geng Q	J Dermatolog Treat	2025	2025-09-04			10.1080/09546634.2025.2556487
39998057	A Case of Persistent KSHV Viremia in the Context of HIV, SARS-CoV-2, and Other Co-Infections	Lambarey H, Blumenthal MJ, Chinna P, Naude VN, Jennings L, Orrell C, Schäfer G.	Trop Med Infect Dis. 2025 Feb 10;10(2):53. doi: 10.3390/tropicalmed10020053.	Lambarey H	Trop Med Infect Dis	2025	2025-02-25	PMC11860674		10.3390/tropicalmed10020053
38282950	A Case of Multi-Drug Resistant Tubercular Pyomyositis in an Immunosuppressed Patient Presenting as Bacterial Infection	Risal U, Pandey S, Regmi PR, Subedee A.	Mediterr J Rheumatol. 2023 Aug 9;34(4):560-564. doi: 10.31138/mjr.090823.adm. eCollection 2023 Dec.	Risal U	Mediterr J Rheumatol	2023	2024-01-29	PMC10815529		10.31138/mjr.090823.adm
40170476	A systemic lupus erythematosus patient with Mycobacterium haemophilum infection under treatment: a case report	Rojas-Rojas E, Cinencio-Chávez WR, Estrada-Guzmán JD, Laniado-Laborín R.	ARP Rheumatol. 2025 Jan-Mar;4(1):54-56. doi: 10.63032/ZTJA1939.	Rojas-Rojas E	ARP Rheumatol	2025	2025-04-02			10.63032/ZTJA1939
40491637	Ultrasound-Guided (USG) Aspiration From Sacroiliac Joint in Tuberculosis Is Rare: An Atypical Case Report From a Developing Country	Hassan MM, Azad MAK, Shazzad MN, Abdal SJ, Rashid FB.	Cureus. 2025 May 10;17(5):e83834. doi: 10.7759/cureus.83834. eCollection 2025 May.	Hassan MM	Cureus	2025	2025-06-10	PMC12147679		10.7759/cureus.83834
40213216	MRSA-positive sternoclavicular septic arthritis mimicking mediastinal malignancy in a patient with multiple injection history: a rare case report	Shakeel M, Saleem S, Ali H, Saqib H, Adhikari D, Nazeef A, Tariq A, Ud-Din Z, Kamran M.	Ann Med Surg (Lond). 2025 Feb 7;87(3):1733-1737. doi: 10.1097/MS9.0000000000003042. eCollection 2025 Mar.	Shakeel M	Ann Med Surg (Lond)	2025	2025-04-11	PMC11981413		10.1097/MS9.0000000000003042
41267735	Erythema Induratum (Nodular Vasculitis) of the Lower Extremities Without Tuberculosis in Psoriasis on Secukinumab (Interleukin 17A Inhibition): A Case Report	Elhaddad M, Hassan S, Gant T, Tamashiro C, Carrillo-Kashani A.	Cureus. 2025 Oct 20;17(10):e94957. doi: 10.7759/cureus.94957. eCollection 2025 Oct.	Elhaddad M	Cureus	2025	2025-11-21	PMC12627927		10.7759/cureus.94957
33294358	Myeloperoxidase anti-neutrophil cytoplasmic antibody-associated vasculitis with a unique imaging presentation of organizing pneumonia: A case report	Takada K, Miyamoto A, Nakahama H, Moriguchi S, Takahashi Y, Ogawa K, Murase K, Hanada S, Morokawa N, Kurosaki A, Fujii T, Hasegawa E, Takaya H, Takai D.	Respir Med Case Rep. 2020 Nov 12;31:101294. doi: 10.1016/j.rmcr.2020.101294. eCollection 2020.	Takada K	Respir Med Case Rep	2020	2020-12-09	PMC7691173		10.1016/j.rmcr.2020.101294
40630367	A Mysterious Case of Primary Oral Tuberculosis in a 14-Year-Old Indian Female: A Diagnostic Enigma in a Case Report	Burman S, Das AK, Khatua A, Tamilmani S, Hembram S.	Cureus. 2025 Jun 7;17(6):e85543. doi: 10.7759/cureus.85543. eCollection 2025 Jun.	Burman S	Cureus	2025	2025-07-09	PMC12235066		10.7759/cureus.85543
32502524	Tocilizumab administration in a refractory case of COVID-19	Dastan F, Nadji SA, Saffaei A, Tabarsi P.	Int J Antimicrob Agents. 2020 Aug;56(2):106043. doi: 10.1016/j.ijantimicag.2020.106043. Epub 2020 Jun 2.	Dastan F	Int J Antimicrob Agents	2020	2020-06-06	PMC7264941		10.1016/j.ijantimicag.2020.106043
41676170	Chasing shadows: case series of six posterior segment manifestations of ocular tuberculosis	Faneli AC, Souza GM, Neto PFS, Finamor LP, Oliveira RDC, Muccioli C.	AME Case Rep. 2026 Jan 22;10:50. doi: 10.21037/acr-2025-91. eCollection 2026.	Faneli AC	AME Case Rep	2026	2026-02-12	PMC12885848		10.21037/acr-2025-91
41675851	Idiopathic unilateral ocular vasculitis in a young adult: a case report on clinical course and steroid response	Us Saba SN, Bacha Z, Hameed A, Khitab A, Hayat Khan S, Henna F, Ullah SH, Kamil KA.	Ann Med Surg (Lond). 2025 Dec 19;88(2):1971-1975. doi: 10.1097/MS9.0000000000004616. eCollection 2026 Feb.	Us Saba SN	Ann Med Surg (Lond)	2025	2026-02-12	PMC12889502		10.1097/MS9.0000000000004616
41488067	Diagnostic challenges and management strategies of pulmonary mucosa-associated lymphoid tissue lymphoma: a case report and literature review	Tang J, Yang B, Bai Y.	Front Med (Lausanne). 2025 Dec 18;12:1719542. doi: 10.3389/fmed.2025.1719542. eCollection 2025.	Tang J	Front Med (Lausanne)	2025	2026-01-05	PMC12756079		10.3389/fmed.2025.1719542
40330577	A rapidly progressive case of tuberculous pleurisy and pericarditis in a patient with non-small cell lung cancer that developed one month after receiving pembrolizumab monotherapy	Ikeda S, Watanabe K, Misawa K, Yanagawa N, Hosomi Y.	IDCases. 2025 Apr 19;40:e02234. doi: 10.1016/j.idcr.2025.e02234. eCollection 2025.	Ikeda S	IDCases	2025	2025-05-07	PMC12052681		10.1016/j.idcr.2025.e02234
41574100	Neurosarcoidosis with Recurrent Cranial Neuropathies as Primary Presentation: A Case Report	Sahoo L, Puppala S, Acharya A.	Ann Neurosci. 2026 Jan 19:09727531251396251. doi: 10.1177/09727531251396251. Online ahead of print.	Sahoo L	Ann Neurosci	2026	2026-01-23	PMC12819116		10.1177/09727531251396251
40584188	Rosai-Dorfman disease presenting as a scleral nodule in a female with multisystem inflammatory syndrome post-COVID-19 infection	Alma N, Shambu SK, Babu K.	Taiwan J Ophthalmol. 2025 May 2;15(2):319-322. doi: 10.4103/tjo.TJO-D-25-00009. eCollection 2025 Apr-Jun.	Alma N	Taiwan J Ophthalmol	2025	2025-06-30	PMC12204665		10.4103/tjo.TJO-D-25-00009
41624781	Primary tuberculosis of the thyroid gland complicated with abscess: Case report	Dereje WM, Aegash DK, Bogale AD, Abera SA, Tegegne MA, Demessie AG.	IDCases. 2026 Jan 19;43:e02498. doi: 10.1016/j.idcr.2026.e02498. eCollection 2026.	Dereje WM	IDCases	2026	2026-02-02	PMC12856989		10.1016/j.idcr.2026.e02498
41234586	The granulomatous pulmonary nodules induced by tislelizumab in advanced squamous NSCLC: a case report with challenging differential diagnosis	Ma Y, Chen X, Liang Y, Wang S, Yao Y, Lv T, Yuan D.	Transl Lung Cancer Res. 2025 Oct 31;14(10):4675-4681. doi: 10.21037/tlcr-2025-598. Epub 2025 Oct 29.	Ma Y	Transl Lung Cancer Res	2025	2025-11-14	PMC12605739		10.21037/tlcr-2025-598
40453379	Tuberculosis epididymitis presenting as an acute scrotum in a 65 year-old man undergoing BCG treatment for bladder cancer	Barns M, Powell E, Kuan M.	Urol Case Rep. 2025 Mar 15;61:103009. doi: 10.1016/j.eucr.2025.103009. eCollection 2025 Jul.	Barns M	Urol Case Rep	2025	2025-06-02	PMC12124680		10.1016/j.eucr.2025.103009
41657574	Case Report: Extensive colonic necrosis and perforation in an HIV patient with syphilis complicated by sepsis	Wei S, Yu S, Qian C.	Front Med (Lausanne). 2026 Jan 22;12:1687800. doi: 10.3389/fmed.2025.1687800. eCollection 2025.	Wei S	Front Med (Lausanne)	2026	2026-02-09	PMC12872553		10.3389/fmed.2025.1687800
41613303	Case Report: Metagenomic next-generation sequencing diagnosed a rare case of sternal tuberculosis mimicking a malignant tumour	Huang J, Lan C, Liang Y, Chen H, Liang H, He H, Che S, Chen Y.	Front Med (Lausanne). 2026 Jan 14;12:1708834. doi: 10.3389/fmed.2025.1708834. eCollection 2025.	Huang J	Front Med (Lausanne)	2026	2026-01-30	PMC12847011		10.3389/fmed.2025.1708834
41643053	Robotic-Assisted Laparoscopic Buccal Mucosal Graft Ureteroplasty and Ureteral Reim-plantation for Repair of Complex Ureteral Strictures Using the Modular Carina™ System	Han W, Li Z, Li Z, Han G, Zhang Z, Yang K, Li X.	Int Braz J Urol. 2026 May-Jun;52(3):e20250660. doi: 10.1590/S1677-5538.IBJU.2025.0660.	Han W	Int Braz J Urol	2026	2026-02-05			10.1590/S1677-5538.IBJU.2025.0660
41187871	Chest wall abscess with sternal osteomyelitis as an unusual complication following Bacillus Calmette-Guérin (BCG) vaccination in an infant: A case report	Pangprasertkul S, Kusontammarat P, Kunanitthaworn N.	Int J Infect Dis. 2026 Jan;162:108184. doi: 10.1016/j.ijid.2025.108184. Epub 2025 Nov 2.	Pangprasertkul S	Int J Infect Dis	2026	2025-11-04			10.1016/j.ijid.2025.108184
41658781	Fine-Needle Aspiration Cytology (FNAC)-Based Diagnosis of Disseminated Tuberculosis in an HIV-Positive Patient Presenting With Pyrexia of Unknown Origin	Kannan S, Ramasethu R, Kumar M.	Cureus. 2026 Jan 7;18(1):e101049. doi: 10.7759/cureus.101049. eCollection 2026 Jan.	Kannan S	Cureus	2026	2026-02-09	PMC12881836		10.7759/cureus.101049
41615832	Video-assisted medical thoracoscopy performed with a single-use bronchoscope: Case report of a critically ill patient with pleural empyema	Syguła D, Latos M, Rycerski M, Rzepka-Wrona P, Gawęda S, Kluszczyk P, Skoczyński S.	Sci Prog. 2026 Jan-Mar;109(1):368504251392605. doi: 10.1177/00368504251392605. Epub 2026 Jan 30.	Syguła D	Sci Prog	2026	2026-01-30	PMC12858755		10.1177/00368504251392605
41306810	Unmasking Neurosarcoidosis in a Patient With Acute Meningitis Features	Tun T, Premarathne T, Al-Rifaie I.	Cureus. 2025 Nov 24;17(11):e97633. doi: 10.7759/cureus.97633. eCollection 2025 Nov.	Tun T	Cureus	2025	2025-11-27	PMC12646689		10.7759/cureus.97633
33778162	Judicious use of low-dosage corticosteroids for non-severe COVID-19: A case report	Zhang J, Tian Z, Feng L, Yang Z, Zou B, Li K, Zhang Y, Wang Y, Fleming J, Cui W.	Open Med (Wars). 2021 Mar 19;16(1):440-445. doi: 10.1515/med-2021-0250. eCollection 2021.	Zhang J	Open Med (Wars)	2021	2021-03-29	PMC7985569		10.1515/med-2021-0250
31918670	Propionibacterium acnes-associated chronic hypertrophic pachymeningitis followed by refractory otitis media: a case report	Amano E, Uchida K, Ishihara T, Otsu S, Machida A, Eishi Y.	BMC Neurol. 2020 Jan 9;20(1):11. doi: 10.1186/s12883-020-1600-3.	Amano E	BMC Neurol	2020	2020-01-11	PMC6953232		10.1186/s12883-020-1600-3
33026172	Orbital cellulitis secondary to giant sino-orbital osteoma: A case report	Bagheri A, Feizi M, Jafari R, Kanavi MR, Raad N.	Cancer Rep (Hoboken). 2021 Feb;4(1):e1296. doi: 10.1002/cnr2.1296. Epub 2020 Oct 7.	Bagheri A	Cancer Rep (Hoboken)	2021	2020-10-07	PMC7941565		10.1002/cnr2.1296
37628586	The First Potentially Causal Genetic Variant Documented in a Polish Woman with Multiple Cavernous Malformations of the Brain	Szczygieł-Pilut E, Pilut D, Korostynski M, Kopiński P, Potaczek DP, Wypasek E.	Genes (Basel). 2023 Jul 27;14(8):1535. doi: 10.3390/genes14081535.	Szczygieł-Pilut E	Genes (Basel)	2023	2023-08-26	PMC10454152		10.3390/genes14081535
35864917	Seropositive Neuromyelitis Optica in a Case of Undiagnosed Ankylosing Spondylitis: A Neuro-Rheumatological Conundrum	Ghosh Md R, Roy D, León-Ruiz M, Das S, Dubey S, Benito-León J.	Qatar Med J. 2022 Jul 7;2022(3):29. doi: 10.5339/qmj.2022.29. eCollection 2022.	Ghosh Md R	Qatar Med J	2022	2022-07-22	PMC9272764		10.5339/qmj.2022.29

[truncated: 2 more sheets: total case reports, PRISMA CASE REPORTS]
